# Supplementary material for: RAD-QTL Mapping Reveals Both Genome-Level Parallelism and Different Genetic Architecture Underlying the Evolution of Body Shape in Lake Whitefish (Coregonus clupeaformis) Species Pairs
Source: G3 (Bethesda). 2015 May 21;5(7):1481–91. doi: 10.1534/g3.115.019067 (PMC4502382; doi:10.1534/g3.115.019067)
Supplement: Supporting Information [file supp_g3.115.019067_TableS3.fasta]

>scaffold-7589
ATGCCTCGGAGCTCCGATATCAAACGTAACATCACTAGTAATACACACAGGAGTGGAACC
AACAGCATTTTTGTCCAGTGCTCACAGTTTAATTAGCCACTTAACTGAAACACTAATTAA
CTGTAAAGGACCTGAATTAGGACCAAAGTATTTATAAGTCCCTTCAACTATCCAAACAGA
TACATTTCTGACAGTGAAGGGACAATTCATAACTTCCTAAACTTCAGTTAATATTGCATT
GATGCCAATATTCAGATGTACACACACACTTATCAGATCAATATTCTCTCTGGTGTGGTG
TGCGAGGATTTTAGTGTACACATTCGTCTCTGTCTAGTAACCTGAGTGACTCGTGTCTCC
TGGCCGGTGTCTGTGTCTTACCTGGATCCAGGGCCATCTGTCATTCTCGGCAGCCGTCCA
GGCGTTGACCAGGCCCTTCTTGTTGAGCCGGGCAAAGTAGGGGTACCATTTCTGCAGGCC
GAACAGAGCACGGTGGGTGGACGAGGCTGTTATCTGCTGGTTGGAGATGATGCCCCCCTC
CATGCCCAGTGCTCCAGAGCATTCTGAGAGGACAGACATATGTATGAGGTTAGATGAAGG
ATGAAATATGTATGCAACAATTCGTTTCACACATATCTGTCTAGTGAGTTACAGACATAC
AGGATGCATATAGTAATAAGACAGATATGCATAGCTGTGTACCAAAGGGGCAGCATTCTT
TCTTCATAGGAATAATCTCATCGTCCACAGTCCCATTCTCTACAACACTGCTGCTTTTCA
ATGTTCCTTCCTCTGTCCATGATTTTCTGTCGTAGTCCATCTCTGTCTCAGAGATGAACA
AGATGTATTCCTTGGTTGGGCTCCCCTCCATTACATCAGGCAGAGTCTCAATCGTAGACA
CCGTGTCTTTGCCTTCGCTAACTGAAATTGTATCTTTATTGCTGCTCTCTCTCATGGAAT
TCCTGTCCTTGATGTCGTCGAGAGACAGGTCACCTTGACTCGTGTCCATACAACTTTCCT
TATTGCTCTGGTTCATAGCCAGGACATCCTCAATGTTTCCACTAGGCCACAGCCCTCTCT
CATCGTAGCCCTTGATTACAGGGCCATCCACATGCACAGGAGCCATGGGTCTCTTCTCCA
AGTCCTCTAACAAAAAGAGAGACCTCAAACTGGCTCCAAAGGAGCTCCGACTATTCTGTC
TGGACAACATCATCACCACAGTCAACAGACTGCAACAGAGTTATATACATTCAAGGCTGC
AGAGCTAAAGTGGAGAGGCATGACACCAATATGGCTCTAATGAAATCACCCAAAGTGTTA
GAACCCTTTTCAGAGCACACAAATTTTTTCCAGGCCTTGTTTCTTCCTACTTAGGAACTG
CTAAGCAGCATCTCCAGGCACAATAGCAGCCTTTTAACAGCCACATTTGTGGATTTGAAA
CTCTGCCAATGCCTTCAAAGATAAAAGACTTCTTGTGCTGAACTTGGAGTGCTTATTTTT
GTTGTGCCCCTGCTATAATGTGCACCTTGTCAATGGTGTCATTTCTTAAGTATAGTCATA
CAATTCTTAGAAAGTCTCATTATAAAGAGAGGTAGATTTGTCACATGCCCATCCCAGTGA
GTGACTGTGGGCCAAGGAATGGCAAATTCTGGCTGCTCTTACATTAGTACTTGGAAGTGG
AAGCATAAACAGCAATTGTTTTGATTTTAACAATTAAGCAAAACAGCCCTCGAATGGCAG
GTGTTTAGCACCTACTATCCTAGATAAGAGTTTGTATAATTGCTAGTCTGTCTGCAAAGA
CATCTGGCTTGCTCTCAAATCACACAACAGTTTGTTAGGTTTCACCTATGCTGTGGTCAA
TTAGAGTGATATCTAATATCCCTGGGAATGGAATGATTTGACCATGTAGCAATAATAACT
GTCAGTTTTTGGATCTATTGGTGCTATCCGGAAAAAGGCAGTTGTGTTATAGAAATTAGT
CTTTATCTTCAACTCCACAACAAATAATGGACACTTTATAAAGTCAATGCAAGTAGATAA
TAGGAGATTGACAATCTTCTGACAAAATGTCATTCTCTTTTCAAAATAGACCAGTTCAAT
GTGCTGCATCTCAACCATCCGTCCCTGTGTTTCAGGTGAACAGGACCCCTGTGGGGATTT
TAAGATGTAAAAAGGGGTACAGCACAGCTTCCTCTGTACCTCCCATTGCACTAACTATTT
TGACTCATCACATACGCTGCTGCTACTGCTTATTATCTGTCCTGTTGCCTCGTCACTTTA
CCCCTACCCATGTGTACATATCTACCTCAATTACCTCGTACCCCTGCACATCGACTAGGT
ACGGATACCCCGTGTATATAGCCAAGTTATCGTTACTCATTGTGTATTTATTCCTCGTGT
TATTATCTTTCTATTACTTTTCTATTTTTCTCTCTGCATCGTTGGAAAGGGCCCGTAAGT
TAGCATTTCACTGTTAGTCTGCTGCTGTTGTTTACGAAGCATGTGACACATAACATTTGA
TTTGATTTGGTGTTAGTGCAGCCCTGATACTTTGGGCTTAATGCCATTAGAGTGTTTTGC
TCAGTGGTGCAATATAAAGGCTGTTATGACACTGCGTTGCAACGCGTATTTTAGGCCTCT
GTAAACAACGTCCTTGAGCGTTCCCAACTAACAGCCTCGCTGGGCAAAAATACTGCTGAG
TAGCTAACTATGGCACTCTCCTTAGGCGAATAAACCAGCATGTCATTGAGCTAGGCTCAA
GCATAAAGGTGTCTTGTGTTTTCAGACCTGCTTCGTATGCTTAGTTTGTAATGAGTACTT
TCCATCAGGCACCGACTTCACATATTTGCATATAATTACAGATAAGTATTTTTTTAAACT
GACATAGCACTTCTGTTTGAGGATGAATTGTAAAACCTGGGTAAGTTAAAAGCTGGCCAC
GACTACGCATCCCCTAAACACCCACCCCTCTCTGGCTAACGCATATGCATACATGCAGGC
ATGAACAACATGAACATCACCAGGACTTGGGAGAAACCATAACTTTTGCATTTTTAAAGG
AAGTCACAGGGTTGAAACTATTGTTGTCTGAGTGACTAAAAACAAAGAGAACAATGAAAC
ATTGAGGAGTGATTTCGTTTACAGTCCATTGTTTTAATTTTGTTTTAATTTGTACTAATT
AGAATTTCTTCCAGCTTTTTCCAGACAACAGGTAACAGATGACAATAAGGTTAACCTCTT
TCTTATAGATCTTTGGCTATGCCAGATATGGTCTATTATTAGCGGCTATAACAATGTTGT
TGGCTGATTTAGTTGTTGTATCCACCTTAGATAAGGTTGGTGCGGTTATTTATTCCAAAG
CTATCTTCTCTCTTTAGATTTTCTGCTGCCAATAGTTGGCCACAGTAGCTAGTATTCTCA
GAACTTCTAATGCAGTTAGGAGATAATTTAAGACTGAACTGGATCTTATATCAGAGCAAT
GTGAGACTCTGATGTGTAAAATGGACCATGCACATCAACAGCAAATACTGCCCTACCTAG
TCATCAACTTTTTTTTATTGATTTATTTTTAATTGAATTTTAAAAGATACACTCCACCTG
CAGTGAAGGCGCTCAACATTTACATTACATTCCAGTCATTTAACAGATGCTCCCATCCAG
AGCGACCCACAGGAGCAATCAGGGTGAAGCGCCCTGCTCATCGACAGATCCCCCACCCAA
CCGACTTGGGGACCCGAGCCAGCGACCTCTCGGCCACCGGTCACACGCTCCCAGCCGCCA
GGCCACCTGTGGACCCCAACCATCCAAGACCCGCCCCTCCCCCGCTGTCCTAGCATGCTG
ATAGTTTATGACACACAACAATATACCTTAGTTTAACACTTATGTGAGATGAGATGTGTA
TAAACTAAATGGGTCACAATAGGTATGCCTAATTGATGTCTACTCACTTTGGTCAGCATG
TTGACCCGTGTAGCTCAGTTGGTAGAGCATGGCGCTTGCAACATCAGGGTTGTGGGTTCA
ATTCCCACGGGGGGCCAGTATGAAAAAAAAAAAATGTATGCACTCACTAACTGTAAGTCG
CTCTGGATAAGAGCGTCTGCTAAATGACTAAAATGTNNNNNNNNNNNNNNNNNNNNNNNN
NNNNNNNNNNNNNNNNNNNNNNNNNNNNNNNNNNNNNNNNNNNNNNNNNNNNNNNNNNNN
NNNNNNNNNNNNNNNNNNNNNNNNNNNNNNNNNNNNNNNNNNNNNNNNNNNNNNNNNNNN
NNNNNNNNNNNNNNNNNNNNNNNNNNNNNNNNNNNNNNNNNNNNNNNNNNNNNNNNNNTT
CCCACGGGGGGCCAGTATGAAAAAAAAAAAATGTATGCACTCACTAACTGTAAGTCGCTC
TGGATAAGAGCGTCTGCTAAATGACTAAAATGTTGACAAAACTGTCCACTTTTTAGAAGA
CTCCTCAAACATGGAGCAAAATTCAACTACATGTTTTAGCCTTGGGCATTGCTTCCCCTA
GCCAATAGGATGTGTCACGAAACACTAGCCTGCAGGGTTAGCCTGCAGCGCCAGTCATCA
AAGTCTGTGATGTAACCTTCACCTTTTTGGCAAAACACTCCCCCGTAAGGTGAAAAACAC
AAATACAAACACTGTGAACCTGTGTAGCCTGAAAAGCAAGGAGACCACTCTCACCACAGT
GGGAGACACAATACAACATTTAAAACAACACGAAGAGCAGATCCAGCTGCTGTAACAACG
TAGCTGGGCGAGTAGGGAGCCGGTGATGTCTGAGGATTGTCCTAAGGGAGAATGTGTGTG
TGGGTGTGTGTGTGTGTGCTGCAGCCTTGGGGACAGCATCCATGTCTGTATTGCACTCAT
CCTCAAACATCTGAGAAGACGGTATATTACGTGTAATATGGTCATAACTCTACCTGCTGT
ATATTAAGTGCAATATGTTATGAACTTCACCTGGCCAGCCAGAAGGTCAATTCATTGAAA
GAGCATATATGAGTATAGTGGCAAGTGAGAGATGTCAGTATCCCCAAAAGGCCTTTGTGC
TTGCTTAAGTCTGGTATCTGAACATTTTTACATTTACATTTTAGTCATTTAGCAGACGCT
CTTATCCAGAGCGACTTACAGTTAGTGAGTGCATACATTATATTTTTTTATTTTTTCATA
CTGCCCCCCCCCC
>scaffold-12855
GCAGTAAACCTAGCAACACACCTCCAATCAGCAACCACTGTGCAGTAAACCTAGCAACAC
ACCTCCAATCAGCAACCACTGTGCAGTAAACCTAGCAACACACCTCCAATCAGCAACCAC
TGTGCAGTAAACCTAGCAACACACCTCCAATCAGCAACCACTGTGCAGTAAACCTAGCAA
CACACTTCCAGTCAGATAAGGCTTATCCTATATTTCAACATATTTATAATTACTCCTTTA
TATATGATATAATGGACAATTAACCAATCATTTACATAATCTACTTATAAATTCCCCCAT
ACTACTGTAACTAGTCAATAAACAGATAAGAAGGGGGGTGTTACAAACGTACTTTCGTAC
CGGTACTTCTAGTGCAGAGGACGTGACATAAAGCCCAGGAAAAAACACTGTCTGTGAACT
GTCTGTGTTGTACATTACTCATGAAATCTAATTTAACATTTCACAATGAATGGAAACCAA
TGGAAAGTAGTAGTACAATGGAGTGGCCCTGTTACTGTATTCCTATTTAGCAGGACACAG
CAAATTCCTATGGTTAACTCCTATTGAACGTTGTACAGTAGATTCCTATTGAGGGGAGGG
AGTAGGCTAATTCTTGTTGGCTGGGTTACCTAGCCTGGGATTTCTCCTAGATGGCTGGGG
AGGATAGCTTGAAGAAAAAAACGAATGTATGGTGTGCGATTCGCTCTGGTATCAAATTTA
GCCCGGCATCCATCACCGTGGTGACAGGCCCTAACAAGTTCCGAGGGCTGGCGCCGGAGC
GGTAGGGGGTTGGAGGGGAGGTTGTGGGAATGTTGAGGGAACATTATAAGAACGTTTAGA
CGCGAGTGAGTCAGCATGGGCGAAGAAGTGCGTCAGACACTTGGAGTAGTGCAGTGCTGC
AGTGACTAAAGTCTTCTCTCTGCCTGGCTCTAGAACTCTGTCACCCCCTGTAAAGCTCAT
CTGGACTATATCAACCCCTCCTTCCTTGCACATAGGCTCACTCAAGTCCCCTAAGGTAAC
ACATCTCTAATACACACATACATACTGGACATTGCACGTGCCACCCACACACACACTCCT
CAGTCCTCATACCCCCTCTTCCACTCTCCAGTGACTTGAATAAAGGATAGGGGGAGGGAA
ACGGGATACATCATCCCCCCAGACTGCTCTATAAATACAGCTGAGAGCCAGAGGAATGAC
TCAAGTTAGGAGAGGGGTCACACTCCATGACAACACCCTCCTCACAGCCCACGGTCGGAG
CGGAGTCGGGAAAGAAACGTCACCCGACCAAAATCCTGTTTCCTCCTGTGATAATACAAG
AGCATGAAGGGTAGGGAAGTAGTGCGAGTTGATTTGTAGAAGAGAGGATGCCACAGTACA
CATACAATAGGCATAGTCCCACAGACAGAGAGAGACATGTACTCAAAGCATCTGTGCTAG
AAGAGGAGGCTTAATCCACGATGTTCAACCACCAAGAAGGGTCAAGTACTTTCCTCTGAG
AACTCTCCCAAGAAATTACTCTTATGTAACTAAAGGCTTTCAAAAGGATCTGTGTTAGTA
ATTGTTTATTTCAATAAGACGCACTAATACTTTTACAGGTCAGAGTTAAGCACCAACAGA
GGTTCTAACAAAATGGCCGCCAGAGCAACTACTATGCAATAACATATACAATGTCAGTTA
GAATTCTATGCACAATATTTACTGAATATAATTCAAACCAAAGAAACACATCAAGCTCAA
TTCTAGAATAACTACAGCTTCACAATAACCATAGCTGGACTGGTTCTAATAGCTGGTTCT
AATATCCAATACATCCGTAACGCAATGTTTCCCAAATGGTGGCTTGTGGCTAGATAATAC
TGGAGCTGTGGCTAGAAATGTACGTTTTCCATTCTCTGAGAAATCACAAGAAAATTCAGA
AGGCTGTTCATTGATGCCGGCACCAAAAACACTTGGGAAACTCATGCCAAGCTCACTTCT
ATGAGGCTGTGCTACAGTATAACCATAGCTGGCTCTACCCAATTTACCAATATCTGAAGA
CATAATGTCCAAAAATATTACACGGTACCGCAACCAAAACAAAAACTTATCAGAGAACAA
AAGCACAAGACAAAACAAATACATATTACAATAGAGTAGCCATAGAAAGAGAATGACTTC
CAGGCCTGGATAAACTCAATATGGCCGGCGGCCCACCCATCACGGAACGTTGACTTGAAC
GAGATTGTCCATTCTAGTCATTCCATTTCAGTCGTAGCACATTCACATTTCCAACCATAA
ACATCAAACTTGTTCTTACCTTGAACTCGTGCAGCTGCTGCTTGATGGTTTCCACCTCCG
TCCCCACCACGCCCTGCGCGTTAAGTCCCTCCTCTGCCCTTCCCAGTAGCCCTTGCAGCT
CCGCCACCTGGGCGTAGAACTCTCCCACCTTCTCGGCAGCTGCCTCGATCTGCCCCAGTC
TGGCCTGGCCCCTCTCGGCCAGCTTCCCAGCTTGGCGGCTCAGGGCCTCAGTCTCTCTCC
TCAGGGCGAGGAGATCGGGAGATGACCCCTCTCGGCGGAGCATGGCGGTGCAGTCGCCCC
CGTGACCTTCAAGCTCCGACCTCAACGTGGCCAGGTGAGCCAGGAAGGTGCGGACGGCAT
CCGCCTGCGAGGCAAGCGAGTCGGCATCACGCCGCACGGGGCTCAGAGAGTCCAGCTCGT
CGTCCAGGTCGGCCAGGCGGGAGAAGAGGTCGCGCACCGAGGACTGGACTTCCCCCACAC
CCTTGAGACGGGACTCCAGGGTGGAACAGCACTGTTCAATCTAGAGGGGGGTGGGAAGTG
GGAGAAGTGGGGAGGGAGGGAAGGGGGAGAAGGGGGGAGAGAGAGAGAGTTAATAATGTT
AGCAAGTTGAAAGTGGCATGGTGCCTTGCTGATGTAATAATATGATATAAATAGCGGGAC
AAATAAAATGCTGATTCATGTAGCCTAGTTAATGTATCCTAGCTCTTTGTTTTGATGACT
AACTATCTCATTAATCAAATCAAATACCATATTGATTTGTAAGTGAAACCAGTCTATAAG
TAACTATCTATGGCACATTTCGGACCTATACATACAGTGCCCCATAATGACAAAGTGAAA
ACATGTTTACAAATGTTGCAAATGTATTGAAAATGAAATACATACATATTTAATTTACAT
AAGTATTCACACCCTTTTGCAAATTAAACTCAGGTTCATCCAATTTCCTTTGATCATCCT
TGAGATGTCACTTCAACTTGATTGGAGTCCACCTGTGGCCAATTCCACTGTTTGGACATG
ATTTAGAAAGAAACACACCTTGCTATATAGGTCCTACAGTTGACAGTGTATGTCAGAGCA
GAAACTATACCATGAAGTCCAAGGAACTGTCCATAGATCTCCAAGATATATCTGGGGTAG
GGTATAAAAATATTTGTATAGTGTTGAAAGTTTCCAAGAGCACAGTGGTCTCCATCATTG
GGAAATTGAAAAAATATGGGACTACCCAGACTCTGCCTAGAGCTGGCCGTACGACCTAAC
TGAGCAACCGGGCAAGAAGGACCTTGGTCAGGGAGGTGACCGAGAACCCAATGACCACTG
ACAGAACTACAGAGTTCCTTGGTTGAGATGGGGGAACCTGCCAGAAGGACAACAGTCTCT
ACCGCACTTCACAAATCTGGGCTTTATGGGAGCGTGGCCAGACGGATGCCACTCCTGAGA
AAAAGGCATATGACAGCACGCCTGGAGTTTGCAAAAAGGAACGTGAAATACTCTGATTCT
AATGCAAAATATTCTGTGGTCTGATGAGACAAAATGTAACTCTTTGGCCTGAATGCAAAG
CGCTATGTCTGGAGAAAACCAGGCACAGCTCATCACCTGTCTAATACCATCCCTACCATG
AAATATTGTGGTGGCAGCATCATGCAATGGGGATGCTTTTCAGCAGCAGGGACTGGGAGA
CTGGTAAGGATAGAGGGAACAATGAATGGAGCCAAACACAGGCAAAGCCTTGATGAGAAC
CTGCTTCAGAGTGCAAACGACCTTAGAAAGGGGTGAAGATTTACGTTCCAACAGGACAAC
GAGCCCAAGAATACATCCAAAGCAATGCTGGAATGGCTTCATAACAATAATGTGAAAGTC
CTTGAGTGGCCCAGCCAAAGCCCAGACTTGAATCCCATTGAAAATCGGTGGAAAGACTTG
AAGATTGCTGTTCACTGCCGCTCCCCATCTAACTTAACAGCGCTTGAGAAAATCCGCAAG
GAAGAATGGGAGAAAATCCCCAAATCCAGATGTGCAAAGCTGATACAGACATACCCAAGA
CGACTCGAAGCTGTAATCGATTCATGGGTGTGAATACTTATTTAAAAGAGCTATTTCTCT
ATTTAATTTTCAATACATTTGCAAACATTTCTAAAAACAGGTTTTCACTTTGTCATTGTG
GGTTATTGTGTGTAGATGGGTGAGATGTTTTTGTTGAATACTTTTTGAAGGCACTGTATC
AATATACAGTACAATGCTCTTGACTCGTTGGTTTACATTTCAGTAAAGTGATTAAGTGGT
CTGAAGTTTTCTATCTGTACAATGACCATATAAGATCACTGGAACTGCTAATACTTGAAC
TCCTCTGTCAGCTTAAATACGTTCTGTTCTCTATCTCAACTCACACACAAACACGCACAT
ACATACATACATACAGGCTCACACACACTGTCACACACACGCCCTGACACCCTCGCACAC
AACGACCCCTGCTAAAACTAGATCCTCCTTTGTATCAGCCACACTCCAGGCTGAACAGAT
TGGCTGTGTTACAATACTCACTAATGTAATTGTAAAGGACGAGTATTAGTGATAAGTCCA
ACATACCCAAACAAATGCTTTCAAAAGAGAAAAGGCTGTTGAAGAGTACTGAGACACCCT
TATTGTATTTGAGTGTAATATATTTTTGAAAACTATGCTTCATTTTTGGAACATTCTCCT
ATTGAACAGAATACAGTGCTCTATCCTTAATCTGAGTGTCTATGAAATATTTATATATGA
AATACAGTGTATACTAAATTCCTCACACATCTTCTCACCTTTTCGCTTACGTCTCCAAAC
TCTCGGTCTGTGTCTCGAGCCTGCTGCTCCAGCCTCTGTCCTCCCTGTCCGCCGCCCCCT
GCTGTCTGGGGTGCGTCCTGCACCAGCCCCTGGGCCAGATCCCTCAGGTAGGCCACCTGT
GGCTGCAGCGAGTGCAGCGTCTCCTGCTGGCTCCTCAGCCGCTCCAGGCTTTTGTTGCTG
CACGCCTGTGGGCCCAGCGCCTCCTGCACCTCGATCTGATGCCGCGCCGCCTCCAGCCTC
CTCTCCACCGCCTGCCGGCCGTCCTCAAACTCCTTAAGTCGACCCGCTAACTCTTCCAAT
TGGGAAACACAGTTCTGGAGCTTTTCTGCCAGCCCGTCGACTCTACGGTTGAGTTGGGCT
TTTTCGTCGCGTATGTCTTCCTCTCCGACGCGGCAGTGTTCCAGGAGTTGGTCGGCCGCG
GTGTTTAAACCCTCCAGGAGGGGGCGACGGCGCTCCAGGTCCAATCCCAGCTGCCTGGCC
TTCTGCAAGGCCTCGTCCAGGGCCGCAGGGTCGAGGGAGGGCTGGATGTCAGCCTCCCGC
TTCTCGCACTCTGCCACCCAGGGCGTGAGCTCGGCGCGGTGCTGCTGGTAACTCTCGGCC
TTGGTCAGGGCGGTTTTCAGCCGGTTCTGGCGTTCCGCGATGCATTGATTTAGCTCATCC
CAGTCCTGGCGTAGGGTGGTGAGCCGGGACTGTAAGGCTGATTGTTCTTCGGCGCCGGTG
GGTAGCGAGGCGAGCAGAGAGGCCCCCTCGGCCTGGATGAGCTCGTAGGGGCCACGTTGG
CTGGCAACCCCGCGATGAAGCTCGTCTTGCTGGTCAAGCAGGGTCTGGAGAGCCTCAGGC
TGGCAGGGGAGAGAGTCGACGGTAGAGTCTCTTTGACCACCCTGGTTGTCCAGCCAGCTC
CGCAGCTCCTCAAACATCTGCTGGAATTGCTGGGTGCTGGAGAGAGCGGCTTGGAGCTGG
GACAGACCGTCAGCTGAGGGAGAGGACAGAGGATTTTAATGCTATTCATTTACAGATGTT
TTGATGAAGAACATTCAACCAGATGGAGTAGCTACCTAAGCCTGAGAGAGGTTGTAGTGC
TGGATTCAAAACCACTAGCCATGATGAGACCAAAAAATAAAAAACTTTACCCTCTACATA
CAAATACTACTGAAGCCAATAGAGATTCATACAAACAGAATTAAGATAAACACCATAGAC
AAAACAGAACACTCACCGGCCCTCTCCTCCAGGCTCCTTAGCGGGCCACTCACGCTCTCC
AGCCTCTTCTTCAGTTCGTCTCTCAGGTAAGGTTCAATCACGATGGCGCTCAGCTCGCCG
CAAAGCTTCTCCGCCTTGCCCAGCTCCTCCCTCCTCTGCTCCAGCTCAGTGCGGATCTCG
CCTGTCTCCTGCAGACGCCGTTTCAGGGCCTCGGGCTGAGCACTGAGTGAGGCCTGGCCA
TCCAGCCGCTCGCCTAGCGCCCCCACGCTGACCGAGAGGTCCTTCAGCAGGGCCTGGTAG
CGCTCGCTGGTGCCCTGGGCCTGGTCGATGTGCTCCGAGCGCTGGGACAGACGTTGAGTG
AGGTCGTCCCACTGCTGAGAGATGGAGGCCAGGTCGGACCGGACCTCCGCAAGGTCCTTG
TCATCCTGCGGGGAGGAGTCACCACCAGACGGGGAAAGGATGCCCTCGGCCGCCTGGGTG
AGTTGGTCGAACTGGGGCCGGCGGGTCTCAAACTCACGCAGCATGAACTGTGGAGGTTGG
AGGGATAGGAAAGAAGAGGAGTCGGAACATTATCCGTCAATGAGGAATAATTTCTACATT
TTGGCTAGTACAATTTATCACTAATTCATAAGAATGCGGTTGGTATTGGTATTTACAGAA
TTGGCAAGTTGTGGACAATCTATTGTGACATTCTTATTCATTATTTTGCATGTGTTCAAC
ACAGTTAACATCCTCTATGTACCTGCACTTGTTGTTTCTGGGTGTTCAGCATGTTGGGGT
CGATGCTCAGGGGTCCCAGCACACTCATCATCAGCTCCTTCTCTCTGAGCCACGGCCCCA
ACTGACTGGCTGCTGTGGCAAAGCATCCCAGCCTATCAGCACAGGTCTCCAGTTCCGTCT
GCCTCTGTACTGCCGTCTCATTGGCCTTTGCCCAGCGGGAGTCTAGGTAAATAGGAAGTG
AACGTTGGAGTGAAAAACCATAGCAACTATTACTTATATTAAAAAATGACTAACAAACTA
GTGGAGAACCATAACAGTGAAACTCATGGGTTCCATGAGTGACTCAGCAAGACTGAATAA
TCATTATGATTATAGACACAATCTTTTTTTGCAGTTGAGGAGGAGTGCCAGGATGGCTGT
GCTGTGGCTTCGATACAGCGCTCCCTGTCAGTCATCCTTTGTTTATACACATCATTGGGA
AGAACCTTCCCCCTGGACCTGTGTTAATGTTCAACATGCATTAACTAATTTTTATTCTGC
CTCTGTACGCTTTCCTCTAGAGTGAGTCTTGGATCCACATGGCTTTGAAATAAGGCCTTG
TGTGAAATGTGTGGAGAAAGGAGCTCTGCCGTGTTCCTACCTTAAATATCACAGGGCTAT
ATCAGGTATATCAGGTCAGGGTAAAGATATAAAGTATTTGAAGGTGATTTTAATAGCTTT
GACAAGGAGTCATCCCATTCATTCGCTACCTAATATTGATCTTAACCTCCCACATATTCT
TTGTTCTTCACCTTTCAAGACGTGAAAAAAGCTAATAACCTTTGCTGACGCCTTCTCATT
AAATCTGAAATAACTACTATATTAGCCTGTCTTCTTATCCTCTGAAATGTACCTCACTTA
ATCAAACGTCATATGTTCCTTAAACTGATGAATCTACCATTCAAAATGGATGGCCCTATT
CATTATTTGATTCAGGGCCAAGTCTTATGTTGATGCCCATGCAAATTATATAGGCCTACT
GGTTCCTTATGTTAGAATGTGTCCCTTACCTCATAACTATTCAAAATGGCCGACCCTATT
CATCCATCCCAGTACCACTCACCGATCTCCTTCATTTGTTGTCTCCAGGTGTCTGCCTCT
GGGGAGTCTGGGTTGTCTGCTATCAGCTTCTCCAGTGTGCTCTTCAGCTCCTCCACCTTC
CCAGAATGCTCTGCCAGCTCAGACAGTAAGGCCTAAAGTATAGAGAACAAACAGCTATAT
CAGTATGTTGTATACAAAAAGACAAGAATAAGCATGTAGAACGTAAGCAATAGAAAGTAC
AATATGTTTATGTCAGCTAGGGGGTGATAACACTGATTTTCCAACGTAGCATTGTTGACC
AACTAGCAGACATAATAAAGCCCAATATTGACTGTGGTTTGACCCAAGTCCAGACACTCA
CCTTGTTCTCCTGGGCCTGGGCGCGTACCAACTCCGGTTTGGAGGGGGAGGTGGTGGTCT
GGCCCAGGTGCAGGCTGTTCTCCCGGTCTCGCAGCCAGCGGCTGAGCTCCTCGGTACCCT
GGCTGGCCTTCTGTCTGTGCTCCAGAGAAGCCTCCTGGTGCCTCTGTCTGTTCTTCAGTT
CCCCTCCCAGCTCCTCGTAACGACCGTTCACTTCGGCCACCGCCACCTGCAGCTCTGTCA
GGTCTGAGAGAAAGAAGAGGAGGAGCACCAATCTATCAAACAAATCCAATCACATTTAAT
TGGTTATGGTGTTTTTCATTCCACAGATGGAAAAGCAGAGTCACGCAGTTATATGGTGTG
TTGTTCTCCCACTACGACTCGGGAAATCATGCAGTTTATTAGGCTACAGATGAAATAAGT
TATGATGAACTTCACAGGGTGGTGAAAGTGCAAGGTGATGAGCTTGATACTCCTTTTCAA
TAAATTCTTATTCTAGTGACATGATGATCGATGCTTGGCTGCCGTTTGACAAATTAAAAT
AATCGCTCTTTTGTCCATAATAATCTCATCATGTAGACTATACCCGTACTGTATCTGCAA
GCTGTTGGCTAGAGTGCAGGTGCCAATACCAGAGTGGGCACATTTGCTATATAACGCAAT
TTCTTTGGTGACAAAACCATCAGTAGAGTTGAAAATGCGATGGAAACCCATTTAACTTGT
AATTTTTATTCGGTACATGGGAATTTAACCACAAAAGTTATTTTTATGTGCACTACGTCA
TCACGCACAGACTTTTATCTGCAACAAGTCAATTTGATGGAAACATCACTGGTGGGAAAA
TGTGCATATTGTATTTATGCTGATTTTAGAATATTCACATGAAAATCTGTCACCAATTGG
ATGGAAACCTAGCTACTGAAGGCCTTTGGTTGATGTTATTATCCAGAGCAACAGAATATT
AGTGACAACAAACGTTTGTAATGGTGTTAGACACTGCAGTAGCACATATAAGAAGCTCAC
AGACAGAAGACAGACACACAGACAGAAAATGTATATATAGTAAGCATTGTTCGGAGCGAG
CGAGCGAGAAAGCAGATTGTACATCAAGCAGTGATGTCCACAGTAGTAAGCGCTGGAGAG
CATCTCATATGAGAAAGAAGGCCATAGACAATTGGTTTGGATAAGGGAGTGAAGGGGAGC
TCACCTTTGCATGTGTGAATGCCATTGACACTGCTGGGGCTGCCTGCACCATTGATCTGG
GGAACACCTGGGAGAGAGACACACTACACTCAGACAACTACATACATTGCAACAGACACT
AGCACACATTCATGTACAGTACAATACAAACAGTGATAAGCATATAACACGCTCAGTCTC
TTGATTTTCACACGCTGTACACATACACAGTTTTGCATGGACATGTTTCACACTTCGAGC
ATAGCATTTATTCACAGTACACACACACATTGATAGCACACAGATAGCATAGACTTCAAC
ACACACAATATACAACTGACAAACATAGCTTGGATGAAGTTGGACATGCAGGTAGCAGGG
GACACACACAGGCAGTTGTTTCCCATTCCCCTTACCTGTCTTAGTCTGGGGGGCTGTGAT
GTTGATGATGAGGGTCTCCAGTTCTGATCCAGTCTTGTTCAGCTCCTGAACCCGAGTCCC
CTGGGCCTCCCAGTCACTCAGTAAGTCCTTAATAAAGAAATGTCTGAAAGTTATTAATGG
CTTTATATAATTCCTCAATTAATAATCACATGGACATATCATTCTGAATCACTATCATGC
TTTGGAACGTATTTATCAATACACTACGAAATCTATCAATACCTTAGAACGAGTGAAATG
TGTTTCAGTGATTGATTGAGGATTCTGTTTGTTGCATGTGTGTGATTAAAACCATGTAGT
TCTTAAAAAAGGAACACACACACCTTGAGCTGCTGCACTCTCCTCTGCAGGGCCTCTGTG
TTGAGGTTGGGCTCTTTGGGAGGCAGCTGCTCCTGTGCTGTGTGGAGCCACCTGAGGAGG
GAACCAGAGAGAGACCGGAACTGGCCCAACCGCTGCTCACAACTCTGGATGGCGTTGTTC
CTGGAGAGGGAAGGAGAAAGAGATAGATAGAGGAGGGGAAGATGAGGGGATGGTGGAGAA
AGAGGGATGAAGAGAGGAGAAGATTGAAAAGAGAGAAAGAGAGATGTAGGGATAGACATT
GAGAAAGTGGGTGAGAAAGAGGGATGAAGAGAGGAGAAGAGACAGAAAGTGGGTGAGAAA
GAGGGATGAAGAGAGGAGAAGAGACAGAAAGTGGGTGAGAAAGAGGGATGAAGAGAGGAG
AAGAGACAGAAAGNNNNNNNNNNNNNNNNNNNNNNNNNNNNNNNNNNNNNNNNNNNNNNN
NNNNNNNNNNNNNNNNNNNNNNNNNNNNNNNNNNNNNNNNNNNNNNNNNNNNNNNNNNNN
NNNNNNNNNNNNNNNNNNNNNNNNNNNNNNNNNNNNNNNNNNNNNNNNNNNNNNNNNNNN
NNNNNNNNNNNNNNNNNNNNNNNNNNNNNNNNNNNNNNNNNNNNNNNNNNNNNNNNNNNN
NNNNNNNNNNNNNNNNNNNNNNNNNNNNNNNNNNNNNNNNNNNNNNNNNNNNNNNNNNNN
NNNNNNNNNNNNNNNNNNNNNNNNNNNNNNNNNNNNNNNNNNNNNNNNNNNNNNNNNNNN
NNNNNNNNNNNNNNNNNNNNNNNNNNNNNNNNNNNNNNNNNNNNNNNNNNNNNNNNNNNN
NNNNNNNNNNNNNNNNNNNNNNNNNNNNNNNNNNNNNNNNNNNNNNNNNNNNNNNNNNNN
NNNNNNNNNNNNNNNNNNNNNNNNNNNNNNNNNNNNNNNNNNNNNNNNNNNNNNNNNNNN
NNNNNNNNNNNNNNNNNNNNNNNNNNNNNNNNNNNNNNNNNNNNNNNNNNNNNNNNNNNN
NNNNNNNNNNNNNNNNNNNNNNNNNNNNNNNNNNNNNNNNNNNNNNNNNNNNNNNNNNNN
NNNNNNNNNNNNNNNNNNNNNNNNNNNNNNNNNNNNNNNNNNNNNNNNNNNNNNNNNNNN
NNNNNNNNNNNNNNNNNNNNNNNNNNNNNNNNNNNNNNNNNNNNNNNNNNNNNNNNNNNN
NNNNNNNNNNNNNNNNNNNNNNNNNNNNNNNNNNNNNNNNNNNNNNNNNNNNNNNNNNNN
NNNNNNNNNNNNNNNNNNNNNNNNNNNNNNNNNNNNNNNNNNNNNNNNNNNNNNNNNNNN
NNNNNNNNNNNNNNNNNNNNNNNNNNNNNNNNNNNNNNNNNNNNNNNNNNNNNNNNNNNN
NNNNNNNNNNNNNNNGAGAGGAGAAGAGACAGAAAGTGGGTGAGAAAGAGGGATGAAGAG
AGGAGAAGAGACAGAAAGTGGGTGAGAAAGAGGGATGAAGAGAGGAGGAGAGACAGAAAG
TGGGGAAAGAGTAAAAAAGAGGAAGATAACATTTTAATTCAATCCCACTATCCTTTCCAT
ATAAAACACACAACCATTACATTAAAATCACACGCTTCATGTCACAAAAAGAGAGAGAGG
GATGCAGTCAAGGATAAACCATTATCTCGACCGTATTCGCCCAAGGCTATAGTCTCCTTA
GACTTGACCCCTGCTTTGTACTTGTTCTGCCCCAATCACAGCTGCTTTCAAACATTGCAC
TGACTGCAGCGCACACAGACAAAACAATCATGTTATAACAGTCTGGGTCATCGAAAGTGT
GTTATTTATGTTCTGGTCACAGTCTGTGTAAGTGAGAGCCTCTTTTGTATGACACACTGA
CATACACTGAACTGTGCCCATCAAGGCTTATTTTAGTAACCGCAAACCACATTTGCTCCT
ATGCCATCAGCTAACACTGTCCACCCACACACCATTGTTGGCAACGCATAGCGTTCAAAG
GGGTCAGGGCTACTGTTAAGACACATCCTGCACAGGCCTAATCCCTCACTACATGTATTA
GCCGCTATGGGAGCTTTTGCGGTCTTATGCTAGACGAACAGACAGTCCAATGGTATTTAT
AAGAGGTCTGATATAGAAATAGAAACCCTAGAAGGGACATTGCCAGTCATTCTATTTCTA
TGAGGCCCAACTCATAGAAATAGGCTAACCAGGGCGATATGGCAACTGGTGCTGCCATAC
AGGAAGGACAAAGGATCCAGCCTATCAACTAACTGGGAGTGTTTTAAAGTTATCCACCCC
CCCGGTGTGCCTTTTTTTGGGGGGACTTTTTTTGTCATTTAGCACTCTTGTCCAGAGCAA
CTTACAGGAGCAATTAGGGTTAAGTGCATTGCTCAAGGGCACAGACAGATTTTTCCCCTA
GTCGACAATGGGATTCGAACCAGCAATCTTGGTTACTGGCCCAAAGCTCTTAACCGCTTA
GCTACCTGCCGCCCCAGTGGATTAATTTGTGGATACATTTGTATGGCATTAGCGTGAAGA
GGGCGGCAGGTAGCTTAGTGGGTAAGAGCGTTGTGCCAGTAACCGAAAGGTCGCTGGTTC
TAATCCCCGAGCCGACTATGTAAAAAATATTTCGATGTGCCCTTAAGCAAGGCACTTAAC
CCTAATTGCTCCTGTAAGTCGCTCTGGATAAGAGTGTCTGCTAAATGACTAAAATGAAAA
TGAAGAGAAATGTCATGAGTGTCATATTTCAGACTGTAATGGTGGCAGTAATGTGACAGT
GTATGGTCTTATTGTGCTGTATCCATCTCCCCCTAGTGGGAATGATGCTGCACTACAAGC
CTATGTGCACCTAGAGATCTTTCATCGATTCTGACGTATTGGTCTTGGCTTTGTATATTC
TAGGCTTACCTACAGTGAACTACAAAGCTTATGCACAGGGCCTTGGATTTGTATTGGATT
TGGATCAGTGTGTTCTGAGGCAGTGCTGCTTACATTTCAGTGATGTTGGATTCCAGTCGG
GCGAACTCATCGGAAACCTCTCTGACGTTGTCCAGTAAGGTCTGTGTGCTGGTCAGGGAC
TTGGCTTGGCTGAGGTCTGTCCCCAACTGGCAGAATGACTTCAGTTGACCTGCTTCCTGC
TCCTGCTCCGCTCTCACCTCCTGTAGTAGTAAGGCAGATACAGATATGTTATCTGAAGGT
AGCAAACCCTCCCCGACATCTCTTAGAGCATAGTCCCTCTGCCTTCTTTCACTTCTCTGT
TCAAACAGATATCTATGGTTCTGTAATATTATTAACCATCACCATCCTCTCACCTCTATG
GCCTGTAACACTGATATCTAAGGTTCTGCAACTCTATCCTCATATCACCTCTCTGCTTAC
ATTAATATCTATGGTTCTGGAACACTTTAAGGGACCATAATGGAAATAATTCATAGACTT
AATTTATTTTTTTACCCCCTTTTTCGTGATATCCAATTGCGATCCAATTACGATCTTGTT
TCATCGCTGCAACTCCCCAACTGGCTCGGGAGAGGCGAAGGTTGAGTAATGCGTCCTCCG
AAACATGACCCGCCAAGCCGCGCTGTATCTTAACATAAGCTTGCTTAACCCGGAAGCCAG
CTGCACCAATGTGTCGGAGGAAACACCGTTCAACTGACTACCAAAGTCAGCTTGCAGGCG
CCCGGCCCGCCACAAAGAGTCGCTAGAGGGCGATGAGCCAAGTAAAGCCCCCCGGGCAAA
CGCTCCCCTAACCCGGACGATGCTGGGCCAATTGTGCGCCGCCCTATGGGACTCCCGGTC
ACGGCCGGCTGTGACACAGCAGCCTGGGATCGAACCCCAGGCTGTAGTGACGCCGCAACA
CTGCGATGCAGTGCCTTAAACCACTGCGCCACTCGGGAGGCTGACTTAAAAAATTAAATA
TTGATGTACTGTGTGTATATGTATTTTTTTTAAACTGTAAAATAAAATCAATCAATCAAT
ATCTACCATCCCACCCCTCTTACCTCTATGGTCTGTCTGTAGTCCTCCACACTGCGGTCA
GGCTGTCCCGCAGGGCTAAGAGCTCTCAGACTGGTCTGAGTAAAACTCTGCAGGTCCGTA
TTCAGTCTCTCATAGCTCTCCAGCTTGGGCAAGAGCCCCCGGAGCTCAGCCTCCTTCTCG
GCCTGCTTGGCCTGTGCCGCAGCGTAGCGCTGGGTCAGGCTCTCTAGTGACCCCTGGAGC
CCGGAGGCCGTGGAGGCGTCAGAGCTCTGGAGCAGTTTGGAGACAGAGTCGCAGGTGGCC
TCCACACTGCCCTGTCTGGATAACAGCTCCTGGCGTAGTTTCTGGAACAGAGGGGAAGTG
GGTTAAAAGAAGTTCATGTAACACAACTGCAAAGTGGACAGTGGAGATGTGTATTAGATG
TGAAGGCCAATTTTTTTAGATAATAGTCTATGTAAATTAGATTTTAAAAACTCTCATAAA
CTGTATTATAGCAGCTGCAGGCTATTCCATGTTCCATAGTAGACTCCCTGTATTTCTACT
ATGATACCTGATTCTGTGTGAGGGCGTCCTGGACAGCCTTGGCGGTGGGTTGGATGGGTC
CGGGGGTCAGCAGCAGGCCGTCCAGCCAGGCTAGCAGGCCCTTCAGCCCCTCCTGGACAC
TGACCGACTGGGCTACGGACGTCTGGAGCTGCTCAGCCCGCTCCGACACAGACTTCGACA
GAGAGCTGAACCTCTTCTCCAGACCATCTGACAACGGAGAGAGGAAGGAGGAGAGAATGT
CAGTGTGGTTACTTTTCTCCATGACGATATAGAATCATTTGTTTAGGTGGATGGATATAA
AGACATCAACAGAGATGGGGGTATTAGGGATAGTAAGAAAATTGTCATTACTGTAGATAC
ACTGCATGATCTATGAGGATATGAAGGAAGGGAGGAATAAGATATGAATTGATAATGGGG
AAGTGTATGAGACATATAACAATATAGAAGGTTATGAACGGCAGAACAATGGACATGGCT
GTGAGCTGGTGTACCTGCAGTGCTGATGATCTCGGCAGCTCTGAGAGTGGGGGACTCCTG
TGTGTTGGCCAGCTCTCTGCTTGACCTCCTCACCTTCTCCAACTGGACTGACCGCTCCGC
CAGCTCATCCTGCAACAGCTGAACAGAACAAAGAGAGAGCAGGGGAAGAAAAAGAATAGA
AAAAGAAGGGGGGAAAAGGAGGAGAAATGTTGAGGTGCAGGGAATCGAAAACAGAGAGAA
GTGTTCTAACCTCTCTTCACAAAGATTGAGATGCTGATAATGTCGCCTCTTTCAGTCACA
TGTATATACATTATAAAATAATTCAGTACATTTGCATACCCCAGCTACATGCGGTATTTC
TATGCTCTCACTCACCTGTACGGCCCGCAGTGTGTTCTGTAGTGTCAGTGTGTCTGTCTC
TCCGCTGGGACCGACTATACTCTGGTTCTGTTCCTGGGTGCTGAGCCAGGTGTGGAGCGA
CACAGCCTCGTCCTGGTACTGCTGGCAGCGCTCCAACAGAGCCGACAGACGCCCGCCCAG
ATCTGACGACTGGAGAGGGAAGACAGGGGAAAGTAAGCATAGATCAATAAAGATGAACAG
GACACCATCTCTACTATGAAAGTACTGTTCAATATCTCTACATACAGCCCACTTATGGTT
ATCACTGTAATATTATTGATTGTTAGATATTATAGCTATATAAAAAGAATGTAAAATTAT
GAATAAGGCTTATATTTCATAGGGACCTTAACTGACTATAGTGCATCTTTCAACGCAATC
CCTGCCATTTTGGATATAACCCCCTAGTATGCATTGGTACACCAAGTACAGTAGTAATGA
AGAATACAATCCCCCTATTTTATATGAGACCCACCTTGGTGTGCAGGGTGGTGTAGCGGT
GGTTGGCGTCCTGTAGCTTGTCAGTGACCAGCTGCTTGGTCTCCTCCAGGGCTGGGTCAG
ACCCTCCTACCTTCTCCAGAGCCCCTTGGACAGAGTCCAGCACCTTCTGACCGGAGATGG
ACACAAAGCGCAGGTCTGCCTTGTGGCAGATCACATCCTCGGCCAGCTGGAAGACAACAG
GTTCCAGGTCAGTTTGATACGGTTAAGAATGTGTTCGGTTCCAAAGTTTGAAACAGTAAA
CTTTGCATCTTCAGTGTCTTGACTGTGTGTATACAGCTGACAATAGGAGTGAATATTGCC
AATATAAACCCTGAACTATTGTTATAGTAAGCCTTTATTCTTACATCTTGCTAATGTAAA
CCATCTCTCCATGGCTATGCAATGTAGCTTTTTCACTAACCCACACTAGTATAGGAAAAT
CAAAAAACAACATGTACCTTCTTGTGCTCTTCCAGTCTTCCCTTCAGGCCCTGTGCGTCC
GTCTCTCCTTCCCCCAAGGAACACAGCTCCCCCTCACTATGTTCCAGCCAGGTCCCCAGG
CCTCTGTGCTCCTGGAGGAACTTGGCCAGCTCGTCCTTTAGGGCCTCCGAGCGCCTCAGC
CTCTCCTGGCAAGCCTGCAGCTTCTCCTGGTGTTGGGTCTGGAGCTGGTCTAGCTGGTCC
CGCAGACGGCGTTTCTCCTCGGCTGGNNNNNNNNNNNNNNNNNNNNNNNNNNNNNNNNNN
NNNNNNNNNNNNNNNNNNNNNNNNNNNNNNNNNNNNNNNNNNNNNNNNNNNNNNNNNNNN
NNNNNNNNNNNNNNNNNNNNNNNNNNNNNNNNNNNNNNNNNNNNNNNNNNNNNNNNNNNN
NNNNNNNNNNNNNNNNNNNNNNNNNNNNNNNNNNNNNNNNNNNNNNNNNNNNNNNNNNNN
NNNNNNNNNNNNNNNNNNNNNNNAGGGCCTCCGAGCGCCTCAGCCTCTCCTGGCAAGCCT
GCAGCTTCTCCTGGTGTTGGGTCTGGAGCTGGTCTAGCTGGTCCCGCAGACGGCGTTTCT
CCTCGGCTGGTACGGCCGAGTCGGGCTGGACCAGGAGGGAGCGAGCATTCTGGGACACCT
GCATCAGCTGGGCCTGCTGGGCTTGGAGCTGCTGGAGCTCTGCCTGTAGAGGGGTCAAAG
ATCAAAGATCATAATGGGTCAGAGTGAGCAATAGTGAGGGTTCATCTCAATAGTCTGGAA
AGGAGATGAGAGGAAGCCACCTTAGACTATTGGGATGTACGCTGACCATCATTCAATAAC
CTGTGCCAAGCACCTAAAAAGGCTGTTTTAGAACCCTTTTCTGCAGTATTACGTTTCATA
GTGCATTTAATTGTATACCACAACATGAACAAACTTTACTTTTTGTAAATAAACAGCAAG
GAGAATGTCTGACCTGGAGCATGTCGCTGTGTGATTGTAGACCTCCCTCTGGCGATGTGG
AGGAGGATGAGGAGAGGTGGTCAGTAACAGTCATGCCAGCCCCTCTCTTCCCAGGCTGGT
TCAGGGAGGAGAGCTCCTCTAGCAGCGAGTCCATCTGGACCCGAGTCTCCAGCAGCTCCT
CTAGTGCCTTCGCCTATAGGGGAAGGAAATAGAGGGGACACATTAGAACTTGACCAAACA
GCACAGATCGGGGTGAGTGTATATTTCTACCAATGAAAGTGCATTCAGGGAAAGAAAGGC
CCTTCACCATAATTGACACAGAAAAGGTAAGAGCTTTTCCTCTGGGTTAATTGCCAAACT
GTAGCTATTTCCATATTAACTTTTCAATACTCAAAACAATATCCATAAAGATACAATACT
TGGACCTTGGTTCCTAAAAGTTGACAATAATAAAACGGGGATCTAAAGTCCTGTTTCCCT
TTACCCTCTATGTGCACTGTTAGACAGCAGCGCTGATACTTTAGGCTTACCCTCTGTGTG
TTCTGTTGGACGGTGGTGCAGATGGCCGTGTCCAGCTGGGCCAGCGAGGAGTGGGCCGTG
TCGGTCAGGGCACTGTACTCCTCCTTCATACGGGAGAGTGCCCCCTGGAGGTTGGCCCTG
TCCTCTGGACTCAGGCTGTCACCGTGCTCCGCCAGGAACTCCTCCACCGAGCGGACGGTC
TCCGCCACGCCCTCGCCTCTGGTCTGCAGGTCCTTCTGTACTTCCTGGGGGGAGGGAGAG
AGAGGGATGGAGAGGGTCAGATATAGAGATGTTACAGGTAGTGTAGCATATTTCTCTGGA
GCAGGGAATAAAAAATTGCATGTGAAGAGAAAGGAGAATATATGCACACTGTTAAGACGC
ACTGACAGTTTTAATGTAGTCTAGTTCCTATAACTGTGGATCCTCAGAGACCTTCCATGG
TCAAAACCTGGCTACCTTAGAAGTCTGGGAGCAACTAAACAACATGTGAGTTCTCCTTTC
TTGAGACATGGATGTGAAAATCGGACAGTTTCTCACCTTTAGCTCTCTCTGTTTCTGCTG
CAGCACATTCACGTCACCTGACTCTGCTCCCGCTCTTTGATTGGCCAGCACACTGGCAGC
TCCAGCCAACCACATCGTAAGGCCTTCCAATTTTTGTGAGCACTCTGCTTTCTGCTGCTG
CACCACCTGAGAGCCACAGATGAAGGTAGAAAGAGAGATGGATGGAGGGAAAAGGAGAAA
TGTAAGCAAAAAGAGAGAGTGAGAAAAGGAGTATTGCCTGTTTTGCTAATAAACAGTGGT
CAGTCCATAACGTTAAATCCAACACCTATTGTAGTTTTCCACTCAGTTGAGCAGAAGCAC
ACGAAAACACTTCTCTTCAACACCCATTCACACTTCCGTTAAGTGCACGCTTGCTTCTTT
CTAAACCCTTTAATATCATTTGTGCACACTTTGCCAGACGTTGAGCAGGATGTGTCCAGA
ATTCACACAGCCAGACAGACAGACAGACAGACCGATAGATACAGATATAGAAACAGCATC
ATCATCAACAGGTCAGTCAAGCCAAAACAACAATACACAAAGACAATCAAACAAATGGTG
TCCTCATTTGGCATTATTTCCTTTCTCCCCATATCGTACGATAGGGGAGAGGAGGGGAAA
AAGGAAAGCGTTCAAACCACAGCAAGGCTTCTCTGATTTAAAACTCTCTAGCCTTTTCCG
TGGAGGCACTAGAAGTATTTCCTTCTGTGGCAATCTGGAAGAGCAAGGCAGACATGTTAA
TTCACACAGGTGTTATACAGGGACACATGCAGAGGAGCAAACACACGTTGGGCATCGAAG
CCTGTGGTGCGTGTAGTTATACCAGTCACTATACTGTGTGTTAGCTTCCACAGCAGCAGC
AGCGGTTCTTTGCCAATCTGATGTAGGTGATAAACCTCATTTAGGCATATGGGTGGTTTG
TAAATTTGTTAAATAATTATTATTTTTCAAGTTGGTATATTTGCTTTGATGGACATGATT
AATAATAGGTATAAGGGTTTGCCAGTTACAAAACATATGTGACAGAAAGTGAGAATTTAA
ACAATGATAGCATGACCACAAATGTTATATGGTAAAGTATGTTATTACTGATGATTGAAT
GTATTGAAAATGTATCTGTGAGTATGTTAAACATGCATTCCACCACTCCAATGGGACTGT
GGAACATAGCCAGCGGTTTTGCAAACCTCTCTCTCCCTCGCACTCCGTCTCTCGCTTTCT
CGCTCCTTCTCCTCCTCTTCTTTTTCCTTGTGTCTGCGCTGCCTCTCCTCCTCCCTCTCT
CTCTGGGCGGCGAGGGCGTCGGTCTTGGCGTGGGCTTGGCCAGCGGCTCGGTGGAAGCTC
CTCTGGAGCTGTTGTAGCTGCCCCAGGAGTTGCCTGCTCTGTTCGGGAGCCAGGTCCTGA
GCCCGCTCTGAGATGAACACCTGGATGTCAAAGGCAAGCGCGTTGACGTCATTGGAGCGT
GCCGAAAGAGATGACTGCAACTCCTGAGGAAGAGAGATAGAAAGGAGAGAATGATCTGAG
GAATAGCTGGAAATGAGGCAAAGTGTAGGCTGAATCCGAACTAGGTCGATAATTGGACAA
TTGAAAGTGCACAAGAAGAGGGTACAAGTAAAATTTGAAGTGTGGGGTGAGTGTGGTAAC
CTTGCATAGACGGAGCTGTTGTGTGCACTGAGAAGGAGTCTCGCTCTGGGTTTGCCCATC
CATTCCTGTAATTTGTGCCTCAGTCTCCTTCAGCCAGAACAGAAGATCCTCTACTCGCCC
TCCAAGTGACTTCTGTTCTCCAGTCACTGCCTCCTGAGAGAGAGAAACAAACAGCACTGA
TTAGCAAAGGGTGCAATAGTGGATTAAACACCAAAAACACACAGATCTCATATTTCAATC
CACTATACCATTACCTTATGTGCCTCTCTGTGTGCGCACAGCCCCTGCAGGATGTTTTCA
GAAACCCCTCTGGCAGTTTCGTAACCTCGAGCTAAGCTTCGCCCATCCTTCTCCAAGGCC
AATAGTAGCTGAGGTGGTACTTCCTGTGGGCGGGGCTCAAGCAGCTGCCCAGCAGCATCC
ACTTCCTTTTTGACCTGGGATTCTAAATCCCGAAGTTCTAGATCCAAGGTCTGAGATAAT
AGAAAGGTTGGTCAATTTTGAAACATAAGATTTCTATTGTGGTAACATCATAGATCATAC
ATTTTCAGGTACTAAATATCTTACCTCTGTCTGTTTGATGATGTCATCAAGGGCAATGAG
GCTGCGACCAATCGACTGTTGCTGCTGTTGCTTGAGGCGAACCTCGATGTGTCTCACCAT
AGAGAGCAGAGCCACAATTTGCTGGTCATGTTCCAGGAATTCCTGGCGGAGCAACGAGGA
CTGATGGAAAGGGAATGTCAGATAAGCATCAGTCTGGATGGCAATTTTCCAATAAAAATA
GACATTTGACAGCTTATTATTGGGTTACACAATTCAGATAATGTATGATCAAGTAGAGAC
AATTTGCTTTTCACCTACTAAATGCATCAATTGCTTACCTTTCCCGTCTTAGCTGGGCTC
TTCTCTTTCCTTATCTCCAATTCTTGTATTTCTCCCTCCTCCCAGCTCTCTGTTGTATTA
GATTCGGGTACCTCTGTTGTATCAGATTCAACAATCTCATTTGCATCAGACTGTGGGGTC
TCATCAGACCAGGACTGTCCTGATTCTGTGGAATCCTCAAGGTACTGTTCTTCTTTACAC
TCAGTTTCAGTGGGACTGTCAAGTTTCTGCTCCTGCTGTTGTTGTTCTTGCTGCTGTTTC
TTTTTCTTCCCTTTGCCAGTAGTTTTAGCTGGCTGGGTATCAGGTGCCACAGAGGCCTCC
TCAGGTATACTAATTATTAGTTGTTCAATGTCCTTGCCAAGTGGATCAGTTTGTTTGCTC
AGAGACCTGTCGTCCTCAGTATCTTTCACCAGATGTGCATCAGTTTCCTCTGTGGGCTTA
GCAGTCTGGGTACATGGAGCCACAGAGGCCTTGACCAGATGGGCGCCTGACATGGATACA
AGGGCTTCAGGAGAGGCATCCACAATGTCAATAATACAATGGGTGTCTGGGTGGACATCC
TTCTCAGGTGTACCAATCCTAAATTGTTCAATGTCCTTGCCATGTGGATCAGTTTCTCTC
CCCAAAGAAATGTCCTCAGTTTTCTCCTCAAGATGTGCATTGATTTGGTATGGTGCAGTG
GTGTGGGTTGATCTTTGTTGATTGGTGTCAACTCCACTAGGACTCTTGGTAGAGGCAGCC
ATTTTGTTCATCTCATCACCACTTGCCACTGTTGTTACATCACTGTCTGGTTGATTGTCT
TGCTGCTTCTCAATCTTCTGCTCATCCCCAGAGACTGAGCTCTCTAGATCAGCCGGTGTG
GATTTCACTTCAGAATCTGCTCTATTGTGGATGGACGGTTTCTCCTCTGTCGCAGGTTCA
ACTTTTTCTAACACTTTATGCATCTTAGACTTTTTGTTCTTCTTATTTTTATTTCCCGGC
ATCATCTCTTTAAGCTGGTCTGTTTGAGATCTAGCCTTGTTCTTTCCTTCTTCAATCTGG
TCTAACAGAGCCTTCTCCCCTTTCTCTCCTTTTTTAGCCTGGTCTGGTAGAGCCTTCTCC
CCTTTCTCTCCTTTTTTAGCCTGGCCTGGTAGAGCCTTCTCCCCTTTCTCTCCTTTTTTA
GCCTGGTCTGGTAGAGCCTTCTCCTCTTTCTCTCCTTTTTTAGCCTGGTCTGGTAGAGCC
TTCTCCCCTTTCTCTCCTTTTTTAGCCTGGTCTGGTAGAGCCTTCTCCCCTTTCTCTCCT
TTTTTAGCCTGGTCTGGTAGAACTTTCTCCCCTTTCTCTCCTTCTTTAGCCTGGTCTGGT
AGAGCCTTCTCCCCTTTCTCTCCTTTTTTAGCCTGGTCTGGTAGAGCCTTCTC
>scaffold-15526
TTGTAGGGGTTTAATGGCACAGGCAGGGAGCCCAGCCAACAGCGAGTTGCAGTAATCCAG
ATGGGAGATGACAAGTGCCTGGATTAGGACATTCTTTTTCGGGATCCAAGACAGTTCCAG
TTCACACTTCCTGCAGCTTACTCTTACCACAAGCTACTGTAATGTAATAATGACACCTTA
CTTTTTTTGTAACGCTGATGTCACAATGTCAGCCTAAGAAGAAGGACATTTCTTACTTTC
TGAGGACAAGCACAAGAGCTAGCATGCAACAAGATTGAGGCCCGCAAACAAAGCTGTGGG
TATACTCCTTGCAGTCCAAGCAGCGAGTTCAAACCGAAATGCCGAAACCCGGGATCAAAC
CAGGAACCTTCACATCTTCAGTCTAACGCTCTCCCAATTGAGCTATTTCGGCAGGTCCCT
GGAACTATGTCTGTGGCACCCATGTGGATACACGCAAGTGGCACAAAATATTGACTCTAA
TAATGTACCTCATGGCCAGTACGGGGATCGAACACGCGACCTTGGCGTTATTAGCATCAC
GCTCTTGCCAAATGAGCTAACCGGCCTCTTGGCGTCTTGCACTATTGTTACCAGCCACGA
GACTCTACAAGTGCTGTCGCGGAAATAAACAAGTACGTCAAGATCATAACCTGTCAAGGC
TAGACCCTCTTGGTTGCTCCTTGTGTCATGTTTAACCAGATGGGGAATTCGCTCAAATGG
TAGAGTGCTTGCTTCGCATGTGCGAGGTAGCGGGATCGATGCCCGCATTCTCATCATAAT
AATATGCCATTTTGCAGAAGGTTTTATCCAAAGCGACTTACAGTCATGTGTGCATACATT
TTTACGAATGGGTGGTCCCGGGGATCGAACCCACTACCCTGGCGTTACAAGCGCCATGCT
CTACCAATTGAGCTACAGTGGACCACCAACACACATTGTGTTTCAGGATCCAAGACAGCT
CCAGTTCACACTTCCTGCAGCATAGTGTTACCACAAGCTACTGTAATATAATAATGACAA
CATACTTTTTTGTAACGCTGATGTCACAATGTCAGCCTAAAAATACATTTCTTACTTTCT
GAGGACAAGCACATGAGCTAGCATGCGACATGTAGCAAGCTTTGGGTATGCTCCTTGTGA
TCCAAGAGGCAAGAACGAGCTCAAATACCAAAACCCAGGATCGAACCACGGACCTTTAGA
TCTTCAGTCTAACGCTTTCCCAGGTTAGCTATTTCGGTAAGCCACTGGGGATACACCCAA
GTGGTACACAATATTGACTCACAAAATGTACCTCATCCCCAGTAAGGGGATCGAACCCAC
GACCTTGCCGTTATTAGGACCACGCTCTAGCCAACCTGTGGTAAATTCAATTGATTGGAC
ATGATTTGGAAAGGCACACACCTGTCTATATAAGGTCCCACAGTTGACATTGCATGCCAG
AGCAAAACCAAGCCATGAGGTTGAAGGAATTGCCCGTAGAGCTCCGAGACAGGATTGTGT
CGAGGCACAGATCTGGGGAAAGGTACCAAAACATTTCTGCAGTATTGAAGGTCCCCAAGA
ACACAGTGGCTTCAATTGTTCTTAAATTGAATTAGTTTGGCACCCCCAAGACTCTTCCTG
AAGCTGGCCAAACTGAGCAATCAGGACCTTATTCAGAGAGGTGAACAAGAACCTGATGGT
CACTCTGACAGAGCTCTAGAGTTCCTCTGTGAAGATGTGAGAACCTTCCAGAAAGACAAC
CATCTCTGCAGCACTCCACCAATCAGGCCTTTATGGTAGGGTGCCCAGACGGAAGCCACC
CATCAGTAAATGGCACGGCAGCCCACTTGGAGTTTGCCGAAAGGTACCTAAAGACTCTCA
GACCATGAGAAACAAGATTCTCTGGTCTGACGAAACAAAGATTGAATTCTTTGGCCTGGA
TGCCAAGCGTCACGTCTGGAGGAAACCTGGCACCATCCCTACGGTGAAACATGGTGGTTG
CAGCATCATGCTGTGGGGATGTTTTTCAGCGGCAGGGACTGGGAGACTATTCTGGATCGA
GGCAAAGATGAACGGATCAAAGTAGAGAGATCCTTGATGAAAACCTGCTCCAGAGCTCTC
AGACTGGGGCGAACGTTCACCTTCAAACAGGACAACGACCCTAAGCACACAGCCAAGACA
ATGCAGGAGTGGCTTCGGGACAAGTCTCTGAATGTCCTTGAGGCCAGACTTGAACCCGAT
TGAACATCTCTGAAAATAGCTGTGCAGGAACAATACCCATCCAACCTGACAGAGCTTGAG
AGGATCTGCAGAGAAGAATAGGAGAAACTCCCCAAATACAGGTGTGCCAAGCTGGTAGCG
TCCTACCCAAGAAGACTTAAGGCTGTAATCACTGCCAAAGGTGCTTCAACAAAGTACTGA
GTAAAGGGTCTGAATACTTATGTAAATGTGATATTTCAGTTTATTATGGGGTAGTGTGTA
GATTGATGAGGAAAATAAACAATTTAATACATTTTAGAATAACGTAAGAAAATGTGGAAA
AAGGGGTCTGAATACTTTCCAAATGCACTGTATATACACATACTACATATCATTTTACAT
TTTAGTCATTTAGCAGACGCCCTTATCCAGAGCGACTTACAGTTAGTATCTAATATATAC
TGTGTATCTTTTTTATTACTTTTTATTTTCTTAGTTTAAAATAAGTTTAACTAATGTTGA
ATCATGGCCGGCATTATGGTCGGGCCTTTGGGGGCCTCGACTGCCCTAACGTAGCTCCTG
GCCTGACTTAAGACAAGTGCATGTGAAATTTGTCAGCATAAAGATGAGTGACTCATTTAT
GCGCTAGTTATGTGGCTTTCTTTCGAAATAAGTAATTTACACTATAACCCCGTTTTTGAC
CAAGTTAATCTGCTTGTGTGTGTGTATGTGTGGTAGACTGATAGCCATAGTCTTATCTGC
AGAATATATTGTAGCCTAATGTTGAAAGGCTGCCGATTTATTGTGTATGGCATAGATAGG
TATAAGAAATATCAGGAACTCTAACTAATATTTTTTTTACTCTCCGGATAGTAGGCTTAT
ACAGCTGTGGCGTAGATGACTTTTCTATCAAACCAATCTCAGGCTAATTCTGTAGGCCTA
AAGGATAGATCATTTCATTTAGAAAAAAAAAAAATATTAGCCTATTATAATGAGTTACAG
GAATAGCCTACCGCTAGTTTCCTAAAATCACCACAAACATCTAATCAAAAAAAAAAAAAA
AAGTGCTCAACAGAAACAAAATGAACAGTGCTCTGAAAACGTACAAATATTTTAGATNNN
NNNNNNNNNNNNNNNNNNNNNNNNNNNNNNNNNNNNNNNNNNNNNNNNNNNNNNNNNNNN
NNNNNNNNNNNNNNNNNNNNNNNNNNNNNNNNNNNNNNNNNNNNNNNNNNNNNNNNNNNN
NNNNNNNNNNNNNNNNNNNNNNNNNNNNNNNNNNNNNNNNNNNNNNNNNNNNNNNNNNNN
NNNNNNNNNNNNNNNNNNNNNNNNNNNCAAAAAAAAAAAAAAAAAGTGCTCAACAGAAAC
AAAATGAACAGTGCTCTGAAAACGTACAAATATTTTAGATCCAACTATAGCGTTATCATA
GTTGGAATATTAACCTTGTCTAGACCTACAGTACATATCCCAATTGTTGGAAATTACATG
GGAACGCATGATGGAGAATTACTTTCAGTAGCCTCTTCAAAATGTATTCTGAAGCTTGCT
AGTCAAACAGGCTATAGCACACCTTTAGTCTAAATCAATGTTGATCAAAACAATTTTAGG
CTAGGTTGTAATGTTGCTAACTAAAATAATAGGCCTAGAGAATATTACTATTCGCTGCTC
TGTCTGGGACGCGATGATTACAAAAAAATTACTGAAATATTTGATCAACAGAAATAAGAA
AAACATTTCTGAAAACCTCATGTTCTCCCGCTGTAGGGATGTGATTATGAAAATGCTAAG
CTGTAGACCAATTATTTTAGTTAGACCTAAAACCGAAAATCCATGTTAAAGTTCAGTGCC
AGACATGTCTAAACAATTTTGCTGGTTTGGGTGGCAATAAAGTGTCATTTATCTTTCGGA
TACATTTTAGTCGATAGAGAGCGACCCAATTTGGATATGTTTACCTCAGCTCGGACAGGT
TTTGGGTCGGATCTGGTCCACCTTGGATCCGAATCGGATTTTAAAAAATTATATATATAT
ATTTTTAACCAGATCCTGTCAGGGTCGGGTAGGAATTGAATGGATCAATTCAGTTCGGAT
CTCAATTTTGGTAAGCGAGAAGACCTCTAGATCAGGGAGTCAGGATAGACTAAATAAATG
GCTTCAAGAAGAGAACACTGCAGATACTGTATCACCTCAGTCAGTACTAGAGCAGAATAC
ACCTTTTAAAATAGTCTAGACATCAACATAAAATAAAAAAAGATGGTGAGTTTAATTAAC
TCCTTTTATATAAATAAGAAATACTTTTGGAAAGAAATGTATAATACTGCAGGTCAGTTT
CACTACATATACAATTTATTTATTTAAAACTACTGAGAACAAAATTGCACACACTGCATT
GGACACTGGTTTAAAAGACCGATATTATCATGAGAAATACAATTGTTTTAGATATTAAAA
TCTTTCCCCAATAACAGTTTATCAAACGCATGCCAAATGAGTGAAGGGACAGTAGAATGA
GGAGGAGTCTGAATTGGGGTAGTTAAATCATGTAAACATGACATCACTTGTGTAAACAGT
ACCCTGGTTTGTGCTAGTCTATAGTGAGTCAATATAAATATCACATGTAAGGCACATGTA
CACTTTAAGCACTCTAGTGTTTCAGTTTGGCATAGCATTATGTTTCACTGGAATATAATG
ATTTGTTAAACTCCATAAGAAAGAAAATGTATATACATAACAAAAGTAAACGTACAGATA
AATCCCATCCAATTAGTAAAATTATAACCCAAATAATCCCTTTTTACTGATTAATGGTAG
TGGGAAGTGAAACAGTCAGTGGAGTGAGTGTGAGGTAAGTATAGGGAATTCCTTGGAAAA
ACAGCGAGATATAAAATGGAGGGATATATAAAGCAAAATACCACTAAAAGGAGGTATAAA
ATAACAAATGCAAACATTCAGATTTTTGCCACTGGACATCAAAGCAGTGTTTCCCCTAAG
TGTGTTTAACAGCGGCACAAAAAACATTTAAAACGTTTTCAATATAAACTTACCCAAACA
AAACCAGATTAGCAATATATTTTTTTTTAATAAGATCTTTGAGAACTAACACTCAACAAA
ATAAAAAACTTGACAGTCAGGGAGAATCTAAAATTCCATGTCATGGCGCACCCATTGACT
TTGTTATAATGTTTGAGTCACTCAGATAGCATAAGACTGAATAAGCCAAAGCAAAATGTG
TAGAATTGCAGGAAATTCATTTTAAAAACAGCATCATTGTCTGAGGCCAAGAAGGCCTCT
TAAACCATACCATTGGCCACACCCCCCCAATAACTTTGCCACCGCTGCTGAAAGAAATCC
TAGGGGAAACACTGTAAAGCAAACAGAGCAGGAACAACACGTGAGCCTCATAACTTAAGC
CTGAAGACTGATGTCTTATGGGCTGTTGACAGTACAGAGTCAGTTTTAAAATGCTTTTTT
TTGTTCCTTTCTTTATAAAACTAAGACATTTGAAGTTAGCAGACTCTGAAATTACTTCCT
ATTTAGTGCCAAAAACTGGCCAATGAGGGCAGAATAGAGGACTAGATGCCATTGGTTGAT
TTAATGATCCGAGTCTCGATGATCTTCACATGAACCCCGAGCTGAGACAGAGAAAGAGAT
GGGGGGACAGGAGAGGGAAAGTGGGGTACAATAAGAGAAGAGAGCGGGACAATCATGTGT
TAGAAACTGCCCTCAGTCACAGCACAAAGAGTCTGATATCAAACATCTATAGAAGAAATC
TAAACTGCTCAAATGGAGACATTAAAAAGAGGTAACAGTGTACGGCCTAGAGTGACTGTA
AGTCGCTTTGGATAAAAGCGTCTGCTAAATGGCATATTATATTATATTATATTAGAGGTC
AGAGGTAACTCACGTCTTGCGGTCCTTGTCCTTCTTCCCGTTAGCATTAAGGCTCTGGGC
CTGCAGTAGCTGGGCTGCAGCTCGTTTCTTACTGAAGGAACTCTGGTCCTCCTCTAGAAC
TCTTCTCTTCTCCTCCAACGCACCCCTCTCCTCCGCATGCAACCGCTTCAGCTGCTCAAA
CCTTCCCTGCAGCTACTCACAGCAGCAAAAAGGTTAGAGACTTAACAATGGATACAGTCA
CATAAAACACATTTTCTGCCAAGTTTATTTTAATATCTGTGTATTTGTATGTGTGATGTG
TTACTGTAGGTGTGTGTGCACGGGCACATGTGACGTATACCACTTTCTCAGCTTCTTTGA
GTTCAGCCTCCTTCTCTTTGACTCTCTGGACAAACAGCTGTCTCATCTCCTCCTCTCGCC
GCTGAAGTTCCCCCAGAAACTCTGTACGCTTTGCTTCGTATGTCTGCTGCAGGCTGTGCA
CAATAACACACATTGCAAAGGTCATACACACTTCAATTTCACTAGTGTCAGAATCAACAC
TGTGTGTATATTGCACCTGACAGGTTTGCATTCAGTGTGTGTGTACCTGACAGGTTTGCT
CTCAGGGTCTGTGTCTCTGAAGCCCATCTCCTCTAGCTTGCAGCGGCGGTACAGTTCATA
GTGATGCGTGTGAGTCTGCTCCCTCAGATCCTCCATGTTCACACAGATCAGCATCTCACG
CAGCTTCACAAAGTCACAGTGACTCTCATTCTCCACTGAAACAGTCAGCACAACACAGTG
GATTTGTCCAATCTTCTTCTCCTGCCCGACAGAGGGTCCCTAACACACACTCTTGTGCGC
TCACCTTGCACTACGCCCCAGGGGTACTGGCGAGCCTTCACCACTTTGTTCCCCACCATC
ACCTCCTCTGTACTGCCCACTACAGCAAACGGCAGATGGCCCTGCACAAACACACTTCCA
GTTGAGGAACGGCGGGTATGGCCCAAATCAGGATAGGGTTAGCGAGCATAGTCTTAATTA
AGACCTGTTTTTTGACTCGCTGGGCTATCCACATATGACATGCATGTGCAGTTTGAAGCC
TGGTTTGAATTAGAGGCAGGTTTTTCATCAATACCCACCTCTGTGGATGAAGCCTTAGTT
AGAATGTGAAGCCAACTGAAACTAGCTAGCTTTAGACAATCCTGAATATTTCTAGCTGGC
TTCGTGACATAGCCCTGAGATGTAGAATGCACATAACAGACACTAAGATACTTATGTGAA
TACCGTCTTTGAGATGTTCTGTCAACAATAACTACATAAACATGTGTAGCAGCAGATGTG
TGCATGTACTTGCATTCATGGTAGTGTTAACCTTGGCTACAGTCTCATCGTCCAGAGGGA
ACTGGTAGATCTGAACTCCGTTACTGACCAGCTCACTCATGATCTTGAGCTTAAACTTGT
GCAGCTCACTCTTAGAGATGGTGTCCGCCTTGGCTATCACTGGGATGATGTTCACCTGGA
ACGAACACACAGAGAATTTGATATTACTGTGCAGAGGATGGTGAGAATTCCACAATATTT
ATTTTAGCACTGAAAGAAACCAATTTTAGAAGGCGCACATTCTACATGACATTAGCATGC
TAGCTTGTCTACAAGGCCCATGCAACTCATAGTACTGTGCAAGCAGCACTCATGATCCAT
AGTGTTTATTGACAGAGTCCCACCCAAAGGCCGCCCAGCCTACACTAGCTTCTTGCCCGT
AACCCACACACACCACAGCTAAGTATACACTCTCTGTGCCTGGTACAAACACACGGTTCT
GTCTCTATGCATCAGTCCTCTACTTTCACTGTTCTCGCTCTCTCCCATCTTTTCAGAGTC
ACTACATCGCTCTGTCCATACAGCACAAAGAAAGCTAGACAGCATTCCACAGAAAACTCA
ACCCCATTCAGATGGTAATCACTGGGGTGGGCACACGCACACAGCTGAGCTCATTCCAGC
TGCTGTGAGTGACTAGACAGAGCGCAGAAGAACTCCAGACCACCCCAGAGTGGACACATC
TAGGGTAACACTAAACTACGACACAGTAAGGCAGGGATTCATTCTGAAACCACGCTATAG
CGTGCTTGATTTCCAATTGAGCTGACATCTACAGCGATTACCTTGAATGCGATCTCCGCA
AACGCAGTAACATTGTCTTTAAAAGATGCATTGTGGTCCCATGTGGCTCAGTTGGTAGAG
CATGGCACTTGCAATGTCAGGCTTATGGATTCGAATCCCACAGGGGACAAGTACAAAAAT
GTATGCGCTCACTATTGTAAGTCGCTCTGGATAAGAGCGTCTGCTAAATTACAAGAAATG
TACAAACATGATCAGATTGAATCCTGGCCTCAGTCATGTGCATTCACATACATTATCACT
CAGATTCGAGGAGCTAAAAAAATACCCTGACACCTGGAGCTTAATATCTCTGTCCTACAG
TTGGCTCAGTGTTTGACTGCCAGAAGGATCTGAGATCTGTGACTTCAGTACAGTGACATG
AGAGCTGGGTCAGTGACTGTACTCTGAGAGTGACCAGTAGCCGTTGACAGACACCTTGCT
GTCTAGTTTCTTCATAGTGAGTAGGTCCAGGGACTTGAGGGAGTGTCCGGAGGGCGATAT
GAAGTAGAGACAGGCATGGAGCCGGGAGTCGTGGTAGTTATGGAGGCTTCTCTTGATCTT
CAGCTCCTCCTGGAGATACGTCTCATACTGACGGTCTATATAGTCCACCACCGGCTGGTA
GCTAGTAGGGAAAAACATACGGTTAGTATTCACACACTTCCCCAGTTTGTTCATCTAGTC
TTAAATGCTGACAGTGATGTGATAACACACACCCCTCTCCCTACCTGTCTTGTTTGTTCA
TCTGGTCTCCAAAGCCGACAGTGTTGACTACCGTGAGTCTGAGTCTGACATTACTCTCCT
GCAGGTCGTATGTCTGGGCTCGCAGCTTCACCTGTGGCTCGAAGTGGGACGACTCACAGC
TCTCAAAGTTAGTGTTGAACAGTGTGTCCATCAGAGTCGACTTACCAATACCAGTCTCAC
CTGGTGGGGGATACACACAGTCAGAGACAGTGAGAGGCAGCAAGGAGATAGGCCTATTTG
GAGAGAGACAGTCGTGGTCTTACCTATACAGAGGATGTTGAAACAGAAGCCTTGGCAGGT
GGACTTGTTGACCAGCTGGTCTGGAAGGCTGTCAAACCCAACATGGCCCGACAGAGAGAG
GGGCCGCGCACCCTAATGTCGGGAACACAACATAAAACATCAACAAACTCCCCCAGAGTA
ATGTCTGTTCAGACACCAAATATAAACCGCTGAAACTTTGTTTAATGCTCTAGTGTAGGG
AACAAGAAATATCCTTTTAAACCTAACAAAATGAAATAATTTGAAACAGCTAAATCACGG
CATTTGAGTCAAATTTGATCTCAAGACACAGCTAGCAAAACATCGACATCTAAAGTTATA
TACTGTAATGTATAGTAGGTTAGCTACTTAATAAATAAAAATAAAAAAAGGTTAACGCGT
TAGCCGGCACTGGCTGTGAAAGTTTACGAAAATAGCGGCTACCTAGCTACATTACTAACG
TTGGCTAACACGAATAGCTAGTTAGCCAGCCAACTTACCAACTTTCGGAAGGTACAGCTG
GTTACTTTTACAAGCAAGCTAGTTAGCATTCGCAAGGGACACTCCCTGCCATGTCTGACT
CAAACGTCCTAAACTTGTTCGTTATGTTCTGTAAAGTTTATATTCAGATAGCTAACAGTA
GCTAACTCTAAAAACACACAAAAAAAGACTTTATAACGTACCAGCTGCCGAGCAACATCA
GAGGAAGACATAGTTTCGAGAGAGATGTGTGTATATATATATATATATATATTTTTTTTT
AAAGAAAGTATAGAAATTTCAAACAAAGTTGATGTCAAGAGTGGAGGAGACGCTTTCCTT
GAAGTATTTATAGCTAGCTTCTTCTTCTTCGGTGGGGTTTATCGGTGGTTGGCATCCAAC
GTTATGGTGCATTAACGCCACCTACTGTACAGGAGTGTGCCCCAGAGACAGCGAGGAAAT
CCTACCTGTCGGCCCCGTTTCCATAAAAAAAATATAACATATTTGAATCTAATGATGACT
CAGTATGCTATCAGTATATACTCAGTATCCCCTTCTCCCTCATAATGGATCTCACTCCCT
CTCTTGGCTCTCATACTGCCCACACTGTATCAGTAGCCTACCAGTGATGTAGTGGTTAAG
AATCTGTTGGAAAAAAGTAACGCTCCCTTTACTTTCAATGCATTTTTCCACAAAAGGTGG
ATAAACTGTTGTGCTAAATAAAAAATGTGGGTTGACTGTGATTACTTGCATTTATTGTCC
ATTTAAAGAAATGTAGCCAATTTATTCATTACTACATTTAACTAACATTAGATAGTTAAT
CCAGAGATTCTTACATTTGCCTCAATTCGCCAGATCATCATGGCATTTGTAGTTCTTTAT
GATAGCCACATTAGCAGCTAATTAGCATTTCAGTTTTGGGAGGTAAATACAGGAAAATAT
ATTGATAAAAATCACCTTGTCCTAGAGAGATTTACATGGTTATCAAAACGTCATGCCAGG
GTAAGCCTACACGAAACACAGCCCTAATTTTAAGTGTTTCCAAAATCCCCTATGGGAAGA
ATTAATGGTGGAAAAACGATTGGAACCATTTCCCTGTTTGACCTCTAGATTTTATGGGTT
ATATGACTCATACAGTGGTACTCTATATGTTTACCAGAGTATGGGTGTGTGGAAAGGAGT
GGGTGTGTTGAAAAGTGTGGGCGTTTCGAAAGCAAGCAGGTAATTGTTCGGATATTACTG
CTCCGCTTAACCCTCACTGCAAGCTCAGACTCAGAAACGATACTCTGTCCAAGGTAGAAT
AACTTGAGATGAAAGTGTGATATGTTGAACAACTCGACCAGCAGCTGATACAGGTTAATA
AAATGTAGGTAGGTAGTAGCCATAAATTAAAGAGTTATACTGTCGTTTTGCAAAAATAAT
AACACATTTTCAATGACTGTGTTCAGTCAAACGCCACAGTCATAATAAAACCTAGCGGTC
AAACATGGAAATGCTTCCAAGAATTTTTTCACCAGTCATTTTTCACATTATGAATTTGAC
AAACACTTCAAGCTAAGTATGTGTTTGGTGTAGGCTTACCTTGGCGTGATGTTTTGATAA
CCATGTAATTCTCTCTCGGACAAGGTGAGTTTTATCAATGTATTCACCTGAATTTACTCT
CAACAATTCTAAATGCTAATTAGCAACAGAGAAGACCTCAGCAAAACTACAAATTCCTGC
AGGAAGCTCCTGCACGTCATCTCTAGCCGACACTGTCAGCTACAGTTCATCAGTGCAATC
AGAGACCTGTGCCCAATCCATGATGAATCCATGTGCTATATTGAAATGACTACACTTTAG
CTAGCTAGTTAGCAGAGCAGTTGATAAAACATCATTTTGTATTACTTAGCATAGATAATT
GTTTGTACAGTATGTCGACTTTGGTGTCTATTTCAAACCTTATGGCATTTTTCAAGGATG
AGCATAAGAGCATTTAAAAGGGGAGAAGATCACTATAAGTCTGGCCATGTGGAGAAGTGC
AGCTATAGTGAGGGGCAACTTACCAGTTTGGTCAGGGCCAGTATAAGGGATAAAGTTTAT
CCTGTGTCATTTAGTGTAACTTTTAAATTAAGTTTGAGCATCTTAGCAATACAATGTGTT
CTATACTGCTGTCAACATTCTACAAGGAAAGAGCCACTTAATCAATCATATAATCATTAA
CCAGAATACCCTGGATACCAGACTTCGATGAGTGATAGATAACTTAGTTCTAGAATGTTG
TTATTGATGAGAATGAATCAAAAAATATATTGACATTCAGAATTGACTTTTTTTAGACAT
CCAGCCTGTATTGTAGTTTGATCAACAGAGACAATCAAAAGGCATGTGGCACTTAAGATC
CTCTTTACAGGTCTCTGTAGGTGACCAGGGGATTCCGTGGAGCTCAAAAGTGTAGCCATG
CAGCCTATTTTGGCTGTTCACAATATAGTCCGTATGGATGTGGAATGCGAGTGGAGGGAG
GAAGACAGCTGTGCCCAACCAAGTGCAGTCAGTGGATGGATGACCTGTACACGGCCGAAG
ATTAAAACCCTATGACCCGAGAGCCCGCAGAGGAGGATCTTCAGTGGGTAAGAAACCGTC
TCTGGGGCAGGTTTAGTGGAATGACATGTCTCATTGAACCTGAGCCAGAACAACCGCTAC
CCTCCCTGTCATCAGGGCTGGCGTTATGAGCAGCCCTTATGGAGCCTGCCCCGCCCTACC
ATACCTCCTTGCCCGTACAAATAAAATAATGAAATATTGATCAATTATTTGACCGAGACG
CGAGCCGACAGAAAGACTCATCAATATCAGTTAAAGCATCCGAGCAAGCGAAGCAGCGCC
CCTCTGTCTCACTATGTGTAGACCATGTATCTGATTCTGTCCGGACCAAAATAGTATGGC
ATGTCATACTATTTCTGGCCAGATAGCATCATATACATGGGCCACATATAGAGGGCCGCT
GTTTCGCTCGCTCGGATGCTTTCTTTTTTCTTTTTCTTTTTTTGTTGTGTGCAGATCTGT
TCACAGAAAGAAAGAAAGATTAATTTAATTTAATTTGCACTCAACCTAATTCTTTCTGGG
ATTATATCTGAGAGCATGAGTGTGTTTTAAATGTCTGCTAAATGACTAAAATATAAACTT
TTCAAAGTTTACCTTGACAAATGCATTGGAACAAGTTAATCGATAAGTATTCTGGTTTCT
ACCAATACAGTTTAGGCGCCACTAGATGGCAGCAGTGTGTGCAAAGTTTCAGATTGATCC
AGTGAAGCATTGCAGTACTGGACTATTTTTTATCAAGTCTGCCGAATTGGTCAATTGATA
CATTTTCAAGTACATAACTATAGAGAACATACAAAAATGATATATGGTAATACAAAATGT
AAGTTTACACACTCCCAGGAATGTCATACATGATGGATCATTATCTTATAGACTAACTTT
CACACATCTAGATGGCCGGGCGGGGTGGGTGTGGAGCCAGAGACAGCAGGGGTTCAAACT
GTAGAACCCAGTTCCTACATTTGAATATAAAAATTGATTTTATCAAACAAAACTACGCTA
CATTTTATCTCTGGGACCCTTAGGATAACAAATCAGAGCAAGATTACTGAATGTAAGTAC
ATTATTTATCTTCCAGAGGTGAATGTATCAAACCAGTTACCGTGATACGTTTTTTGTTGT
TGTGCACTCTCCTCAAACAATAGCATGGTATTTTCTATGTCCTAGAAAGTTTGCTTTTAC
TTACAACAGTCATGCTAATCACATTAGCGCACGTTAGCTCAACAGTCCCGTATACGGGAC
ACCGATCCCGTAGAGGTTAACTTGCAGATGACTGTTGACACATCAACCAGGATTAAGTGG
CAGGGCAATTTGTGACTGTTGTTGTTTTGGTAATCAGTGGCTGTATTGGAGGGGGAGTGG
TTTCTCCTCTCCTAGGCAATCAGCAATTAGTACCGGGAGGTGTGCACTTCACCTTTTCAA
GGCAATTATCAATTAGTACTTCAGTCTCCCCTGTTTTCTCAGTGGCAGCTATAAGCTGTG
GTCTCGTTGCAAAACTAAGCCCATCGCCGAAACAAGGACGGTTCTGCTGAGTTGTTCTGC
AGAGTTCTTCGAGGAAGGAAAAAGAGGAAGAATCTGTCTCCGCACCACGTACTCTCACCA
CTAGTGTCCCCCAGGGCTCAGTTCTAGGCCCTCTCCTATTCTCGCTATACACCAAGTCAC
TTGGCTCTGTCATATCCTCACATGCCCTCTCCTATCATTGCTACGC
>scaffold-18019
TCTTGGCCAGGTCGCAGTTGTAAATGAGAACCTGTTCTCAACTGGCTTACCTGGTTAAAT
AAAGGTGAAATAAAAAAATAAATAAAAAAAAATAAAATAAAAAAGTGTGTCAACACCATC
ACAGCAGAGAGACAGACTGACTGCTGATTATTCATCCAGTCTATTGCACTTGTATGACTA
TGCCTCCCTGTGACCTCCACATGATCTGTTTGGCAGCTATTTCATTTGAGTATATCTGAA
ATAGGCCACCTTTAATACCTAGCAGAGTGATTAAAGCTACCACGCTAGAGGTGCTAATAT
GAATAATTAAGTGCTTGATTACTATGCTAAGGGTCCTTCAGTGAGTGGCAAAGTGTACTT
GAATTTTTTCAAAAAAATATTTATTTAATAAACGCCAGTCAATACATTAACTGAAACCTC
TTGAAATACTTATAATATCCAAACTCCCTCTAAATATTGGGCCCTGGCCTGACTTTGTAT
AACGGATGTTTGTTGAATGCTAATAAACTCTGTGGACAGCAGCACTACATCATACATTAA
CACCCAGGCGTAGTGGCAGCTGCCTATTAGCGATTTAGCATTCACCTTCTGCCATTAATC
TAATCTTACAGTAATAATACATCTATTGACTCTCAGTATAGCCAGCCTCCTTAATGTGAA
CAACAGCATAACTGGACCAGCCGCGCTGTCAAGAGGAGGATTCTTACCCTTTGAAGTCAA
GACTACTTTCATTAAATACTCTGAAAGTACTGCCCGTGTCACTCAAGTTAAGTGTTAAGA
GCACAAGTATTTAAGTAGCTTTATAAATGCCTTTGAGGGCCCAGACCACTCCAGTGTAAT
GGTGGGGACTAGTGGAGTGTTCATTAGATTATCTTGTGAATTGAGACTGAGGCCTCGGCA
GAGTAAAACGGATATTCAGAAAAAGGAAGGAGAGCCATGGGATGAATCCCAAATGGTACT
CTATTCCCTATGTAGTGCACTATTTTTGACCAGTAGTGCACTACATAAGGAATAGGGTGC
TATTTTGGACACACATATGGTATGGAGTATTAGCACCAGGAACCAGGGAGGCTCTTTAGG
GAGACTGGTTATCAGATAAATAAATAGAAGGGGCTGGGGTAGCCCGGTAGCCAGGGCCCT
CATACTTATGGAATCCTTATTCAATTCCAACAGAACACTAGAGTTTTCTAGAGAGAGGGT
CGTCTGAGAGGAAGACTTTAATGCAGGGGAATATAAAGAGGGACTTCACGATTAATTGAA
AACACATCACCCTCTGCAGCCCTAATGGTCCCTGTCACCTCTGTTGCCAGGGATTGTTTT
TAGTATTCAGGGCCAGATGACAACAACACAGCAGCACCGCCACCACATCGAATTAAGGCT
CTAAAGATTTACTATACATGTTCATACCATTTAACCCCCCCCCACCTTATAGCAGCTTAA
TTATGCATTTGGAGGTCAATAAGGATGCTGCTTGTTTACATGTTGTCATCAATTGTAGAC
CCATGATAACATTTGAACATACACCGCGGTACATTTTAACATACAGATGTAGGATCTTAA
TTTGATCACTCTTTTGTTGCTGACAATTTTCCTGAACCACAGGAAATGAAGATAAGCTAT
GTGATTTACATAAATTTACTGATAACCTGTGCTAACACACGTTATGTTACCAGTATTCCA
CTTTTCATGTAGCCTAATTTTGACCAGCTAATAGCCTAACCACAGATCAAGCAACATTGT
GGCCTAAATGTTCAAATCCTTTTGCTGCAGGATTATTTTCAAATAAAATCAAATCGTATT
TGTCACATCCGTCGAATACAACGTGTTAGATGTCATAAGTACCTGACTGCGGTACCAGGA
CTCTTAACTATTAAAGGTTCAAGCAGTACTGACCAGTTGGGAACCACAACAGTAACCATA
GACACAAGGAGGCAGGTATTTTGCAAAAAGGATGGACATGTACTTTTTTGGGACAATTAA
CATGCAGAAATGTAAACCACCCACTAATGGGTTATGGTGGAAGTGATCCATCATTTTTAA
TTTTTAATTTTTTTTAGTTAAGAGGGTAGGTCGGTTATTTCGGCAGTCTGCCCGGTTGAA
TCCACTCCTGGTTTTCATTTTCTCTAGCTCCGCCTCCTCAGAGTCTCCTGAATCACAGTG
AGATATAGACTAATACAAAGGTCACAGTTGCTTCAGAATAAATAGATATTTAAAAGAGAA
ACTGAAAATCCATTCCTTTAAACGTTCTCCGGTCCTTAAAATCTGTTATCAGTTCAATCC
ATCCATTAAAAAGTGCATGTCAGTAAAAAATGTAATGACAGGTCTGATTGAAACATACTT
TTTTTCAGTAAACTTTCCAAATGTCGGCAAAACAAAATACGCTAGACAAGATGGGATCTT
TTTGCGTAAGTAAAATGAATTGCGCAAGAGATGTCGGTGGAAACGCTTTCATGTGCAAAT
ATTTATACAACAATTATCATATGGAAGTAAACTTGGGGTCACGCGATGACATGTTGTGTG
GTCCTCCCACTACAACTTATCAGGAAAGCATGCAGTTTATTAGGCCAGGGTAGAGCCAAC
GCTGCTCCGCCGAAGAGTTTGTGCTGCCAGTTGTCTGAGGTACGTCCTCGTCCCGAACCC
ATCTGCCATCTCCGTGGCCATTGAATAGACAATGCAATATTGTCAAGCACAAATGTGGAT
GAACATTTGATTATTGGTACCTTCATTCTCAGGAGGCAGGCTATTCTCACAAGTGGGTTG
AGAATTCCAGAAGTTGGTGCACTCCCGTTTTCCCTACATAGTTTCGCTCCAGTGTTTTGC
TGACAATGCTCCTATTAAAAACACATAGTATGCATGTTTCCATTGACCCAGGTTTATTCA
ACAAAAGCAACATGTCATTGCAACATGGAAATGGAAACGGTAGATATAGGATACACTTTT
TGAAGATCGACAACATTTTGATCCGTTTGACAGGGGTGGATTTTTCTTTTGTCAAACTTT
CTTTATTGTGACACATGATGATGGAAACTGTTTTTCAAATAAATTATGATTGCAGAATAC
TTATGCATAGCCTACTACTTGCAAAATATTTTTTTGCAACTATAAAAATAATGTTTCTTT
GCAGGACAAGGATTGTCCTGACTTTCAAGAATGCCTGAATTTCTTTGCCTGACTTTTTTT
TTATGGTTGGCTGGCAAGTTTCACCTTCCATTTATTTCAGATCTAGAGAGTGCACGTTTT
ACAATGGCACGGACTAGCCTAGGCAGCCTAGGGCGCTAGATCCGTGGCGATACGTTAGGC
CAGGGTTTCCCAAACTCGGTCCTCTGGACCCAAAAAACGGGACCCATTTCGTTTTTTTCC
CTAGCAATACACAGCTGATTCAAATGATTAACTAATCATCAAGCTTTGATAATTTGAATT
AGCTGTGTAGTGTTGAGAACTGAGTTTGGGAAACGCTGCGTTAGACACATGAGAATTATT
AGAATGTGGCAAATGTTTGTCAATTATTGCGTTCTATCCATGCTGGATTATTGCGTTCTA
TCCATGCTGGAAGCAGCTAGGTGGGAGTGCATACAGTTGTCACCAATTTATTAATGCGCA
ATTTGCCTAAATGGGTAATGGAAACACTTCAACCACTACATTTCTATTCAACACTGTAGG
TGTGATGTCATTACGTCTAGCTGTTTTTATCAACACAAGATAGTTAAATGGAAACGCACC
CTAGCAGGCAATTGTGACATCTATTTTCTATGCAAACTTTTTAAATGTCGACAAAAAATC
CCTGAACAAGTTAATGGAAACATAGCTAGTGACGCTCCAAACAAGGCATGAGTGTAATCA
TGCTCAAAATACGCAAAATACACACATGCAAAAAGAATGAGCAAGTATTTTCCTGGTTGT
GATGTTACTTTATATCCTCTTATTTATCATTTCATGACATAGACTTAACCATGAAATGCT
TACTTACAAGCTCTTCCTGACGATTAAGAGTTAAACAATTATAATAAAAAGAAAAATAGT
AACACAAGAGGAATAAAATACACAATAATGGAGCTATATAAAGGGAGTGCCAGTACCAGA
TCAATTTGCAGGGGTAAGAGGTATTGAGGTACTACATGACCAAAATAATGTGGACACCTG
CTTGTTGAACATCTCAATCCAAAATCAAGTGCGTTAATATGGAGTTGGTCTCCCCCTTTG
CTGCTACAACAGCCTCCACTCTTCTGGGAAGGCTTTACGCAAGATGTTGGAACATTGCTG
CGGGGACTTGCTTCAATTCAGCCACAAGAATATTAGTGAGGTCAGGCACTGATGTTGGGC
GATTAAGCCTGACTCACAGCGGGCGTTCCAATTAATCCCAAATGGTTGAGGTCAGGGCAA
GTTCTTCCACACCGATCTCAACAAACAATTTCTGTACGGACCTCGCTTTGTGCACAGGGG
CATTGTCATGCTGAAACAAGAAAGGGCCTTCCTCAAACTATTTCCACAAAGTTGGAAGCA
CAGAATCATCTAGAATGTCGTTGTATGCTGTAGTATTAAGATTTCCCTTCACTGGAACTA
AGGGGCCTAGCCCGAACCATGAACCATTATTCCTCCTTCACCAAACTTTACAGGTGGCAC
TATGCATTCAGGCAGGTAGCGTTCTACTGGCATCAGCCAAACCCAGATTTGTCCGTCGGA
CTGCCAGATGGTGAAGCGTGATTAATCACCGCAGAGAACGCGTTTCCATTCCACAGGAAG
GGTACCAAAACATTTCTGCAGCATTGAAGGTCCCCAAGAACACAGTGGCATCCATCATTC
TTAAATGAAATAAGTTTGGAACCACCTAGACTCTTCCTAGAGCAGGCCGCCCGGCCAAAC
TGAGCAATTGGGGGAGAAGGGCGCACTGTACTCCTGAGTGGCGCAGTGGTCTAAGGCACT
GCATAGCAGTGCTAACTGTGCCACTAGAGATCCTGGTTCGAATCCAGGCTCTGTCGCGAC
TGGGAGACTATTGGGCGGCACACAATTGGCCCAGCGTCGTCCAGGGTAGGGGAGGGAATG
GCCGGCAGGGATGTAGCTCAGTTGATAGAGCATGGCATTTGCAACGCCAGGGTTGTNNNN
NNNNNNNNNNNNNNNNNNNNNNNNNNNNNNNNNNNNNNNNNNNNNNNNNNNNNNNNNNNN
NNNNNNNNNNNNNNNNNNNNNNNNNNNNNNNNNNNNNNNNNNNNNNNNNNNNNNNNNNNN
NNNNNNNNNNNNNNNNNNNNNNNNNNNNNNNNNNNNNNNNNNNNNNNNNNNNNNNNNNNN
NNNNNNNNNNNNNNNNNNNNNNNNNNNNNNNNNNNNNNNNNNNNNNNNNNNNNNNNNNNN
NNNNNNNNNNNNNNNNNNNNNNNNNNNNNNNNNNNNNNNNNNNNNNNNNNNNNNNNNNNN
NNNNNNNNNNNNNNNNNNNNNNNNNNNNNNNNNNNNNNNNNNNNNNNNNNNNNNNNNNNN
NNNNNNNNNNNNNNNNNNNNNNNNNNNNNNNNNNNNNNNNNNNNNNNNNNNNNNNNNNNN
NNNNNNNNNNNNNNNNNNNNNNNNNNNNNNNNNNNNNNNNNNNNNNNNNNNNNNNNNNNN
NNNNNNNNNNNNNNNNNNNNNNNNNNNNNNNNNNNNNNNNNNNNNNNNNNNNNNNNNNNN
NNNNNNNNNNNTACTCCTGAGTGGCGCAGTGGTCTAAGGCACTGCATAGCAGTGCTAACT
GTGCCACTAGAGATCCTGGTTCGAATCCAGGCTCTGTCGCGACTGGGAGACTATTGGGCG
GCACACAATTGGCCCAGCGTCGTCCAGGGTAGGGGAGGGAATGGCCGGCAGGGATGTAGC
TCAGTTGATAGAGCATGGCATTTGCAACGCCAGGGTTGTGGGTTCGATTCCCATGGGGGG
CCAGTATAAAAAAAATATGTATTCACTAACTGTAAGTCGCTCTGTAAGTCGCTCCAAGCT
CATTCTCATCTGCTTGCATTTAATTCAATTAGAAAATTATTGTAATCATTTCCAATGTGT
GCTGTGTGTATTTTAATGCCACATTAGTTCAAGATGATGAGATTGGACCACTGAATCCAT
CCCTAACTGAGTAGAGTCAATGAACTATTATAAGGCTATGAGAATGTGTTGACTCCCACG
CCTCAGTCTGCCAATCTGCTTCCATCAACACCCTGCGATGTTAGAACCATGGACCCCCTT
TGAATGAACATGAGTCGTGACTGTATTCACACACACACACACACACACAGCCATACTAGG
AACCATTAGCATAAGCAGTGTGATCATAGCGGTGGGCTTGGTTTCTGCATTTGTTTTTAA
CTATGTCTATCATATCATAATGAGGCTCTGTTTGAATAATAATCCACAGCGTGTTGGAAA
AAATATTAGCTTTTCACATTGAATTGCAGTTGAGCAGAAAATTAATAGTTGAAAAAGGAG
AAAAGTGTGTTGAGGGCTGGGGGTGAAGGAAGGAGTTGAAGTGAGCCAGTGGGGCAAGCA
GTCTCTTAGCTAGCTCGGTTTGCTCGCCTAGGCTGGTTTCAAAGGGCGGTCCTGTGCATT
TCTAGCAGCCAGCTCAAAAGGTCTGATTCACCATTTACCTCTTCTTAGCCCCCTGCTGAG
ACCAATGTCAAATGCATCATTTTAGGTTCCCTGAGTTGTCAAAATCTACTGTTTAATGTA
ATTAGGCACAGAGGTGCTACCTCTGGTGAATTACATTCAAGGACAGGTCTATACAATTAA
GGATACATCCCATTCCACAAATAGCATTGTACAATTTACAAAATATATAGCACTATTAAA
ATAGTTTGGAGAACAAATAATTATTTGGTGTAGCTGAAATATGTTAATGCAGTACATCTA
ATCTTTTTTGAGCGCATTCACATTAGGCACGCTCACGTCAGCAAACAGGTCAATAAATAA
ATAATTGGCTAAATTACCTGTGTCTGCTAGATTACGGATAACAATCCTAACAGATGAATA
AGGTAAATGAGGTAGATTTCAGTACTTAAGCAGATCCTTTGGTCTCATTAGAATTGTAGA
TAAGATGTTTAATAAAGACAAGATAAATTGCAGAGCGAAAGAAAACAAATCAAGTAACAG
GTAACATTTATCTTCCTCCTGTTTTACTCAGTTAGCACAGACTTTTTCACACACAAACAG
CCTGTCGACCAAACACTCTTCCACAGGTTTTGCTGTATCATGCAAGTATAATGAAAATAA
TTATTGCTATCACAATTCATTAGTTTAATGTATACAAAATGTTATATTTGCATTGCTTAC
CAATAATAAACTTCTGAATAAGGCTATTCTGAAATTAGAGTAAAAACACAGTCCTTATGG
CATGCATTTCACGTGTTTACATGTTTCCCCATGTGATCTCACGTGATCACATGTGAAGTT
TGTGATAACATGTGACAACATGTAAAGCAACATCTGATAACATGAAACTACATGTGACAA
AAGCATATGTGAAAACATAATCTCAAGTCAAATAAATGTGAAATAACAAAATTGGGACGC
AAAATGTGTATACATGTGATAACATGAACCTAGACATGTGAAGTGTTTTTACATGTGAAA
TTTCATATGTAAAGTGTTCCAAAAACAAATATTTTCACATGGTCCTCTGTAGCTCAGCTG
GTAGAGCACGGTGCTTGTAACACCAAGGTAGTGGGTTCGATCCCTGGGATCACCCATACA
CAAAAAATTTATGCATGCATGACTGTAAGTCGCTTTGGATAAAAGCGTCTGCTAATTGGC
ATATTATATTATGTGAAATTTGAAATGTGTAGTGTTCCAAAAATTATGTTTTCACATTAT
TTCACGTGACATTTTCCGAATGTGAAATCATGTGATTTTTGCATAAGGAACTGTCTGAAT
GGAGTATATATGGTATTGAAGTTTGCATGGTAATTTAGTGAGAAAATTGCTGCAATTCAT
ATTAATTGGTAAAATGAATACTGTAATACAACACGTAAAACACCCTTCACTATCCCTTCA
ACTTCTAGACCTACCGCACCGCAACATGCCAACATAAGGCTGTGTTGACATTTGGACTCC
AGAGCTACTGCTCTATCGATCCTACACTTCAGAGTCATTTGTTTAACTACCCAACGTGTG
CCCTCAAGACATACTCTAAAATCTATGTCAATATTCAATAAGCATTAGCAATGTGTAGGT
CGCAAACACCAACATCTGGACTAGCAACACATACAGCGCTTTCGGAAAGTATTCAGACCC
CTCGAGTTTTTCCACATTTCGTTACATTACAGCCTTATTCTAAAATGGATGAAAAACTAA
ATAATCCTCATCAATCTACACACAATACCCCATAATGACAAAGCAAAAACTGGTTTTTAG
AGAAATGTTTGCAAATGTATAGAAAATATATATAAACGGAAATATCACATTTACATAAGT
ATTCAGACCCTTTACTCAGTACTTTGGAACCTTTGGCAGCACCTTTGGCAGCGATTACAG
CCTCGAGTCTTCTTGGGTATGAGGCTACAAGCTTGGCACACCTGTATTTGGGGCATTTCA
CCCATTCTTCTCTGCAGATCCTCAAGCTCTGTCAGGTTGAATGGGGAGCGTTGCTGAACA
GCTATTTTCAGGTCTCTCCAGAGATGTTTGATCGGGTTCAAGTCCGGGCTCTGGCTGGGC
CACTCAAGGATATTGAGACTTGTCCCGAAGCCACTTTTGAGTTGTCTTGGCTGTGTGCTT
AAGGTTGTTGTCCTGTTGGAAGGTGAACCTTAGCCCCATTCTGAGTTCCCCAGAGCAGGA
TTTCATCAAGGATCTCTCAAATCAAATCAAATTTTATTTGCCACATCCGCCGAATACAAC
AGGTGTACACCTTACAGTGAAATGCTTACTTACAACCCTTAACCAACAATGCAATTTTAA
GAAAAGCTAAAGAAGTGTTAAGTAAAAAATAGATAAGTAAAATTTTTTTTTTCAAATAAT
TAAAGAGCAGCGGTAAAATAAAATAACAGTAGGGAGGCTATATCCAGGGGGTACAGGTAC
AGAGTCAATGTGAGGGGGCACCGGTTAGTCGAGGTAATTGAGGTAATATGTACATGTGGG
TAGAGTTAAAGATACTATGCATAGATAATAAACAGAGTAGCAGCAGCGTAAAAGAGGGGG
TGGGGTGGGGAAGACAATGCAAATAGTCCGGGTAGCCATGATTAGCTGTTCAGGAGTCTT
ATGGCTTGGGGGTAGTAGCTGTTAAGAAGCCTTTTGGACCTAGACTTGGCGCTCCGGTTC
CGCTTGCCATGCGGTAGCAGAGAGAACAGTCTATGACTAGGGTGGCTGGAGTCTTTGACA
ATTTTTAGGGCATTCCTCTGACACCGCCTGGTATAGAGGTCCTGGATGGCAGGNNNNNNN
NNNNNNNNNNNNNNNNNNNNNNNNNNNNNNNNNNNNNNNNNNNNNNNNNNNNNNNNNNNN
NNNNNNNNNNNNNNNNNNNNNNNNNNNNNNNNNNNNNNNNNNNNNNNNNNNNNNNNNNNN
NNNNNNNNNNNNNNNNNNNNNNNNNNNNNNNNNNNNNNNNNNNNNNNNNNNNNNNNNNNN
NNNNNNNNNNNNNNNNNNNNNNNNNNNNNNNNNNNNNNNNNNNNNNNNNNNNNNNNNNNN
NNNNNNNNNNNNNNNNNNNNNNNNNNNNNNNNNNNNNNNNNNNNNNNNNNNNNNNNNNNN
NNNNNNNNNNNNNNNNNNNNNNNNNNNNNNNNNNNNNNNNNNNNNNNNNNNNNNNNNNNN
NNNNNNNNNNNNNNNNNNNNNNNNNNNNNNNNNNNNNNNNNNNNNNNNNNNNNNNNNNNN
NNNNNNNNNNNNNNNNNNNNNNNNNNNNNNNNNNNNNNNNNNNNNNNNNNNNNNNNNNNN
NNNNNNNNNNNNNNNNNNNNNNNNNNNNNNNNNNNNNNNNNNNNNNNNNNNNNNNNNNNN
NNNNNNNNNNNNNNNNNNNNNNNNNNNNNNNNNNNNNNNNNNNNNNNNNNNNNNNNNNNN
NNNNNNNNNNNNNNNNNNNNNNNNNNNNNNNNNNNNNNNNNNNNNNNNNNNNNNNNNNNN
NNNNNNNNNNNNNNNNNNNNNNNNNNNNNNNNNNNNNNNNNNNNNNNNNNNNNNNNNNNN
NNNNNNNNNNNNNNNNNNNNNNNNNNNNNNNNNNNNNNNNNNNNNNNNNNNNNNNNNNNN
NNNNNNNNNNNNNNNNNNNNNNNNNNNNNNNNNNNNNNNNNNNNNNNNNNNNNNNNNNNN
NNNNNNNNNNNNNNNNNNNNNNNNNNNNNNNNNNNNNNNNNNNNNNNNNNNNNNNNNNNN
NNNNNNNNNNNNNNNNNNNNNNNNNNNNNNNNNNNNNNNNNNNNNNNNNNNNNNNNNNNN
NNNNNNNNNNNNNNNNNNNNNNNNNNNNNNNNNNNNNNNNNNNNNNNNNNNNNNNNNNNN
NNNNNNNNNNNNNNNNNNNNNNNNNNNNNNNNNNNNNNNNNNNNNNNNNNNNNNNNNNNN
NNNNNNNNNNNNNNNNNNNNNNNNNNNNNNNNNNNNNNNNNNNNNNNNNNNNNNNNNNNN
NNNNNNNNNNNNNNNNNNNNNNNNNNNNNNNNNNNNNNNNNNNNNNNNNNNNNNNNNNNN
NNNNNNNNNNNNNNNNNNNNNNNNNNNNNNNNNNNNNNNNNNNNNNNNNNNNNNNNNNNN
NNNNNNNNNNNNNNNNNNNNNNNNNNNNNNNNNNNNNNNNNNNNNNNNNNNNNNNNNNNN
NNNNNNNNNNNNNNNNNNNNNNNNNNNNNNNNNNNNNNNNNNNNNNNNNNNNNNNNNNNN
NNNNNNNNNNNNNNNNNNNNNNNNNNNNNNNNNNNNNNNNNNNNNNNNNNNNNNNNNNTA
GGTGTTCCTCTTGTCCAGGTGGGAAAGGGCATTGTGGAGTGCAATAGAGATTGCATCATC
TGTGGATCTGTTGGGGCGGTATGCAAATTGGAGTGGTTCTTGGGTTTCTGGGATAATGGT
GTTGATGTGAGCCATGACCAGCCTTTCAAAGCACTTCATGGCTACAGAAGTGAGTGCTAC
AGGTCGGTAGTCATTTAGGCAGGTTATCTTAGTGTTCTTGGGCACAGGGTCTATGGTGAT
CTGCTTGAAACATGTTGGTATTACAGACTCAGTCAGGGACATGTTGAAAATGTCAGTGAA
GGCACTTTCCAGTTGGTCAGCGCATGCTCGGAGTACACATCCTGGTAATCCGTCTGGCCC
TGCGGCCTTGTGAATGTTGACCTGCTTAAAAGTCTTACTCACTTCGGCTACGGAGAGGGT
GATCACATACTCATCCGAAACAGCTGATGCTTTCATGCATGCTTCAGTGTTGCTTGCCTC
GAAGCGAGCATAGAAGTGATTTAGCTCGTCTGTAGGCTTGTGTCACTGGGCAGCTCGCGG
CTGTGCTTCCCTTTGTAGTCTGCAATAGTTTGCAAGCCCTGCCACATCAGACGAGTGTCG
GAGCCGGTGTAGTGCGATTCAATCTTAGTCCTGTATTGACTCTTTGCCTGTTTGATGGTT
CGTCGGAGGGCATAGCGGGATTTCTTATAAGCGTCCATGTTAGAGTCACGCTCCTTGAAA
GCTGAAGCTCTACCCTTTAGCTCAGTGCGGATGTTGCCTGTAATCCATGGCTTCTGATTA
GGGTATATACGTACGGTCACTATGGGGACGACGTCATCGATGCACTTATTGATGAAGCTA
GTGACTGATGTGGTGAACTCCTCAATACTATCGGAAGAATCCCGGAACATATTCCAGTCT
GTGCTAGCAAAACAGTCCTGTAGCTTAGCATCTGTATCATCTGACCACTTCCTTATTAAT
CAAGTCACTGGTGCTTCCTGCTTTCGTTTTTGCTTATAAGCAGGAATCAGGAGGATAGAG
TTATGGTCAAATTTGCCAAATGGAGGGTGATGGAGGGCTGTGTGTGGAGTAAAGGTGGTC
TAGAGTTTGTTTTCCTCTGGTTGCACATTTAACATGCTGGTAGAAATTAGGTAGAATGGA
TTTAAGTTTCCCTGCATTAACGTCCCCGGCCACTAGGAGTGCTGCCTCTGGATGAGCGTT
TTCCTGTTTGCTTATGGCCTTATACAGCTCATTGAGTGCAATCTTAGTGCCAGCATCGGT
TTGTGGTGATAAATAGACAGCCACAAAAAACATAGATGAAAACTCTCTTGGTAAATAGTT
TGGTCTACAGTTTATCATGAGATACTCTACCTCAGGTGAGAGATACTCTACCTCAGGCGA
GCAAAACCTCGAGACTTCCTTAGTATTAGATTTTATGCACCAGCTGTTGTTTACAAATAG
ACCACCACCCCTTGTCTTACCGGAGTCAGCCATTCTATCCTGCCGATGTAGCGTATATCC
CGCCAGCTGTATGTTATCCATGTCGTTGTTCAGCCATGACTCTGTGAAACATAAGATTGT
AGCATAACCTTGATCTTAGGTCGTCCAATTTATTTTCAAATGATTGAACGTTGGCTAATA
GGATTGATGGAAGAGGTAGTACCAGTGTTTAAAATAGAAAACAAAAATCATTAGGATTTC
GGAATCAGCAATTAGCATGTGAATAGTTTCACAACCGTGAAAAGTTTTTTTAAAGGTGTA
CGTTTTTAACCAGTTCAATAAAATGTAGTATGAATGTCAGAATTAATTAACAATAATAAT
TAACATACTGAACAATAACTAATTTACCTGTTTTTATTTATTGTGTGTGTTTGTGTGTGT
GTGTGTGTGTGTGTGTGTCAGTGGAAAAACGGGGTGTTTTTTCATTTTGATAAGTTTATT
GATGTCTGGGGTGATGGTTGACAGGGCAACTCGGAGGTCATGCTGGCTGTCCAGTTTGTT
TTTGCTTTTAGTTTTCAGCACGGCCATAGCAGAGAAGCCACTTTCACACAGATAGGTAGT
GCTGAACGGTAGCATGATTCATTTCCAGGAAGTGCATGCTCAGTCTGCGATCAAATGACA
GCTCCACCAGCTAATCCTCTTCGTTGCTTGACAATGTGACGTTTCCCATCTCCACTTGAA
AGGAGTCCTGTATCCAGTCGTCTTGTCTCCTGTTCTCCTCTGGGAAGTAGTCGCAAAACC
TTCCCGGCAGTTTAACAGGATGCTGTTAAACAGTTTTTTTCAGCGTGTCACTGTACGCTT
TGTTGATCAGATTCTGAATATCGAAATCAGCATTGGGAAACATGTCATTCCTCCCGTTAG
AAACATGATTTAAGCTTAATCTTGAAGGCATCCACTTTGTCCCTCTCTTCAAATCGATTG
TGCCCCCTCCCCCTGGCATTGACACATTGAGCGAATTTAGATGATCAAAAATATCCGCCA
GGTAGGCAACCTTTGCGAGCCAAGTCAGCAACAATAAGTGGTGCAGCGATATCCTTTCAA
AATAATATTTTGTATTTTTTATATATTCTTGAACTAGTCCCTCAACCCCATAAAATCCTC
CCGTGACCCTCATCGCGACCACCCAGTTGAGAATCACTGTCTTGTACAGCTACCCTCTAC
TGTCCCCTCATCATGTTACATTAGCTTTGACCACAAATCACAAGTGACATGGCATGGTGA
ACAGGCAAATAATAGTTCAAGAGTGTATACTTATCATAGAGTGACATGTCAGGCCAGCTT
GTTGTGCTAGCCAATGTTCATCGTTGGAGACCATGATTTATCTTGTCAAAACAAGAGAAG
AGGTCAAAAACAGGGAAGTCTTGACTCTTGCACATTCAACACAGTATCTTGTGTATGGAT
GAAGAATCATTCTCATTGTTTTCATTATGCATGTATGTTCTATGTTAAAAACGCTTTAAC
CATTTTCAATTAAACCTTAGAGGCCTTCTGAGGTAGACAGTCTAGAAATAAATCTCAACA
AAACACAGTTTCTCCATGTTTGACTGAATTAACCTAACACATATTGTTATTCTTTGCTTA
TGCTGCATTAAAATGTATCTTTGTAATCACAAAACGCATTACACTGTGTATACTGAAATG
CAATGCATGCTCACCCTTTGTAATTCATTATTCACAGTACTAGTTTTAGTTGCACACATT
GAATCCTGGCTTCCTTTAAGCATGTGTGTGTAGGAACGTGGGTATGAAAGAGAGAAATCG
TCGATAAGAGGAAAAGTTGTAATGGAAGAAATGTTGCAAAAGTATTCAGGATTAGGATTT
CTTCACATTTTCTGTTACAAAGCGGGATTAAAATTGATTTGTCATTTTTGGTCAACAATC
TACACAACAACTCTGTAATGTTAGTGGAAGAAATACAAAATAAAAACTGTAATCCTTAAG
GCCAGTCACCACAGGCTGAAATTACATTTTTGCATCTACCTATACATTTTCAGATTTTGG
TTGATTAACATATTATTTTCAAATAGTAAACATAAAAATTCGAATGTATATTTTCTTTAG
TTGATCATACTAACGTCATCAACATTTTAATGAATTTTAACAACTTTAAAATGGACAAAG
ATCAATAATTGCAAAGCTCACTACATTAAATTACACAATGTAAAAGCCCATTTAATAGAT
CATGTTACAAACTGGGCTATATTTAGTAATTTACTTTGAAGAGATGGGGATTTGATCTAA
ATAGGCGTTTGGCATTTGGTAGTTTAAATTCAGTGTACTTATCATCTCCTGAAAGTCAGA
CTCTTCCCAAACGGCAAAAAAATTAATCAGCTTCAGAAGCATCTGCATTCACCAAATGTT
GTGTGGTTATCCTTAGATATATTCTCCAGACTTGCCCAGAGGGAATTGTTGATATGTTGT
AAATGTTTTATTCTGGATAACATTTGCTTTGGAAAACTGCACCAAAAATGCATTTTACGT
ACATGTACTTAATATTCTATAGAGAGAAAGATTTTTTAAAAGGATTTATCCACAATCTTC
TCTGGACAAGTCCGGACCTGGAGTGTCTTAATGAAATGTAACAGTATTTAAGATGACTTC
ATCCAGTGTCCAGAAAAAATTGATTTGCTTGATATGCAAATATGTGCATATTTAATGAGA
ATTCACCTTAATTGCATATTTATATAAAATACCTCAGAAATATGTAAATACAAAAAAGGA
TTATATTTGTGTCTACATTCTAAATGATTGTGGTATGATTTAAGGTCAAATGAAGTCAAA
TGGTGAATCTATTTGTGGCTTTAAATAATTAAGAAGACCCTTTCTCAAAGTTTAAAATCC
CGTTATTATTTATTAAGAATGCTTATTGGACCATATCAGATATGCTCTCCAAATTTCTAT
TGGATTTTATTAAAATGTTAATGACATTTTTCCTAGAAACTTAAACACATTTATAGCACA
CTTTACAGAAAAACCAAGCAAACAAACTAATACAAAATGCCACATAGTTAGGCCCTTCTC
AACAGTGTACGGATGTGTGCAACCTACCACCCACACGTTGTGAACACAGCATTATAATTT
CACATGCCGCTCAAAATCCATTTAAAGTTTCAAGTTTTATTAGTCATATGTACGGGATAC
ACATGGTATACACCGTCCAACGAAATGCTTACTTGTAGATTCCTTCTTGACAATGCAACA
ACAATAAGAAATAAGAAAAAATAAGTATATGAACAAAAAATAAATGGCTCAGTAGAATAG
AATAAAGATTTTAGCATAAGTATAATACAGGATAATATATAAAGTATAATGTTGTTGCCA
ATCCTCACAGCCTGTGGTCCGCCCGTCAGGAAGTCCAGGATCCAGTTGCAGAGGGTGGTG
TCCAGACCCAGGCTCTGAGCTGGGTGTCGAGCTTGGAGGGAACAATCGTGTTGAATGCTG
AACTGAAGTCAATGAACAGCATTCTAACATACTGTAGTTGTTCCTCTTGTCCAGATGTGT
TACGGCGGTGTGAATAGCGATATAAATGGCATCCATCTTCCGTGGATCTGTTGGAGTGGT
AGGCAAATTGGAGTGGGTCCAGTGTACCTGGCATGCTGGCCATGATGTGGGCCATGTTCA
GCCTCGTGAAGCATTTCATGATGACCAGGGTGAGTGTGACGGGGCGATAGTCATTTGGGC
ACTGGGACGATGGTGGTCTCCTTAAAGCAGGTTGGGACTACAGCCTAGGACAGGGACAGG
TTGAAAATGTCAGAGAAGACGCCCACCAGCTGGTGATATTTTGAAAAAACATTGTTTTAA
ATGGTCTTGGTTAAAATCCCCCGCGACAATAAAGACTGCTTCCGGGTGACAGGATTCTTG
CTGGCTAATGATCTTGTACAGATCACTGAGTACCGCCTTGGTGTTTACTCGTGGCAGTAT
GTACACAGCTGAGATAATAACATGTGTGTGAATTTCCTCTGAATATAGTGGGGTTGGCAT
TTTAGCATCAGAAACGCCAGGTCGGATAAACAGGAACTCAAGAGGTTTTCAACTTCGGTA
CACCAGGAATTGTAGATGAGGAACATACCCCTCCTCCCTACTCTTACCAGAAGCCACTGT
TCGATCCATACGGAAAATGAAAAAGCTGTCTGGTTGAATAACAGAGTCGAGTATATTGTC
CGTAAGCCATGTCTCTGCAAATTGAAGCCCTGCTCAGAGTTCAAAGTTTATTTTCCAGCG
ATTGGACAATAACCATCAGGATGATACTAGGAAGAAGAGGCCGTGCAGGGAGTCCCCTTC
CCTTCCTCTTCTTCATTGACGGCATTGCCTTCGGTTATTTTGGTCAGCAGCAACAGGTAA
GCCTGCTGTGCAGGGAACAAAGGAGCAAATGTAGTATTCCAGATCTGGGAGGCTGAGAGA
TAAGTGTGTTGAGAGATTAGTGTTTGTCGGTCGTAAGAAATTATTGCACAAACATTCTGA
GAAAACAAAGTAATAATTACGCCAAAATAGCCATAAAGCAAAGTCGAGCAGGAACCGGCA
AGACGTGCGCCCTCCTCAGCGCCACCATCTTATCTAAGGGTTTCACAGAATATGTCACAT
GACCCTGAAAGTCACAAAGTCAACAACATTCCAACACAACCTGTCCATGACCTTCTGTCC
ACAGGCCAGTTATATGTCTCATTAACTGCACCAGAGTGAAGTGTGAATAAGGCAGATTGA
CAACGGCTTTGTCCCAAACGGCACCCTCTTCCTTATATAGTGCACTACTTTTGACCAGGG
CCCATCTGGTCAAAAGTAATATACTACATATGGAATAGGGGGCCATTTGGGAAGCAACCA
AACTCTGAGGGCAATGTTTGGCTTTGCAATATTTTCAGTGAATTTGATAATACCCCATTC
ACATTGTTATTTCATAGTACTGAATGCAAGGTGTTGTTTACTACCAGTTTACCTGTACTA
GTAAGATGGTATGTTTTGATACAGTTTACATGATACAAATTGTTACTAAGTGTAAGAGAA
TGACATTACTTCATGTGTCAACTTGTCCAATCTATTATCCTCTTGTTGAACTAAGACCAT
CAAAAGTGATGTTCTTATCGTCATTTAACAAGTCGTGCCTCAAATAGGAGTCAGGCAGAC
AAACAGAAAGACAAGGGGTAAGTAATCAGCAGAGCAGTTGATGTATGATTTAATTACTTG
ATCAGGGTAAGCAATGAAGCAAGTAGCGTTTCTACATCCAGTCACTACTTATCAAAAGTG
CAATTAGGCTACGGTCCCCAGAAAACACACTGTGTAGGTGTAAGTACCACATAAACCTCA
GAGCACCTCAGTTTAATTGCTTCTTTCGCTCTACATATTTATCTTACTCAGGGAAGAAAG
TGTAGAACAAATGAATAAGGGATGCGGACGCAGGTATTTTGCAGCCCTCCCAGTCTCAAA
TCAATGGGAGGTGACATGGCGACCATGGCGGATGCCCCTGCATGGTTTTATACTCCTGTA
ATAATTCACTGCTCCGATACAGACTGAAATAGTGGCAAAGCAGAAGGGACAAAATGCAGG
GGTGAGATTATTGGTATCAGACCACCAGCACGTGTTAAAGTTACATCTAACGGGCAGGCA
GGTTCACCTGGTGCATTATGGATGTTTTTACGGAGGAACAGGAACGGGAGATAGGGGAGA
GCAACTCAGCTTTGTGTCACTCAGGACTACACCCATGCAAGGCAAGATTGATGGCGGGGG
CAGAAGGGAAGGCAGGAATGATGAAGCCTTTCACTGCCACCAATCCATATCAGTGCATCC
AGGAAGGCTGGAGACATAACTGTATGGGAACACAGTGGTTTTCTCCTCCTCCGCAGAGCA
AAGCTAAGCGAGCTGACCACTCAAAGGGGAAGGGAAATGGAAAGGAAGGGCCAAAACCTC
ATTTGCATGTCTGTCCAGGTGACAACTGCAGTATATCCACAGTAGCTTACTTACACAAAC
ATTATATCACAAAGGAATAGATCTAGGCTGGATTTTGATTGCGTAAAAAAATAAACCATT
CGCCTACCACACACTGCACAGTGCTACATGAGCATGACTCCACAATTGATTTTCCTTTGC
ATTAAGTAGTAACTGCTTTTTAGTTTTGTCTATAAAACATAATCCAACACAAACCACCAA
CTACCAGTATCCCAGTGCAATAGATGATTGATGATCTGCCTTCATTTAGCTCGGTAACTC
CAGCCTAAGTGTTTAAGGCTGGTGGACCTGCAGGGAGGTGCATGGGACCTGACTAGAATC
CCTGACGTTTCAGAGCATCTTCTTACATCATGTTAGCTAACTCAATCGGCCTTGTCGTCC
TCATTCTTATTTAATTCCCTACGAAACACAGAGAGAACGTGGAGGGAGGAAAACACATCT
TAATTCTAGTGCAGCATATCCTGTGCCAGAAGCATGATTCTGGTGGAAAAAAGGACACTT
TTGAATTTGCATTTAGATTACTGTGGTAATAGAAACCGTGGCAATGAATCTCGTTGTGAA
AAAGAGACTGATGTGCTTGAATTCCGAACACTCAAGGAAAATTGGTATGAATTGCAGTGA
AAACAGAATCATCATAATTCATAGTAGATGCAGTTTATAAGAAACCTTAAGGTTTTATAG
CAAATAATTCCACAAACAAAACAACTTAATGAGAGTTTGATGGATATGTGGTAAAATATA
GATAGCGAAAGAGGACAATTGTGTCAACTGAGGGGAAATTACATGTGTGTTACGATAAAT
GAAGCCAACATAAACCTATGGCCTCTTAGTGGTAACAGTACAGTTCAGTACAGTACAGTC
TTTGTACCTACATGTATCCACTTGGAGAAGAAAACCTACAGTGCCTCAAGCCTAAAACGC
AACATGGTGGTGATTTTCGTATTCATGAGTACTGAATTGTTTGTCAACACTCCTGCGCAT
ACTGAGAGGGTCTTATTTGTTTTCAGCCTTCCCTCTTCCCCAATCACACAAGTGATAGCA
AGCTCCTCAGTATCTGAGGTACTTAATTATCCACTGCACCATCCTCTACAAAGACACACA
CAATTTAGAGATGTCACAAAATGAAATACTGATCCACCCATTGGGAACCCCTGTGTTTCT
CCCTAGCTTTAGTAATGCATATTACAGGAAAATAAATAAAAGGGACATTAATGAGCATAA
ACAATGAACAACAAATAAAGGGGACATTAATGGGCATAAAGTTAGGATCCATCCACCCCC
TTCAGTGTTGACTTTTTTCATGCTGTAAATAAAGTGAGAATAGACTCCCCGCCTGCTGGC
ATTGCCTTGAGTAATCCACTCGGCCCTAAGTAAAGGAGTGAAGGCTCTGAGTGTGTCCCA
AATGGCACCCTATTGTGTTTATAGTGCACTACTTATGATCAGGGTCCATAGGGCTCTGGT
CAAAATTAGTGTACTATAGGGAATAGGCTACCATTTGGGGCGCAGCCTCTGTCTGTGCAT
GGGGGCGCGGTGGAGTGAATCTGGGCGAAGGACTGATTAATTTCTCGGCAGGATGTGGAG
GCAGACCTGTTGCTCAACAGAAAGCCTGTAAATGGCAATCATTGAACTGTCAGACACCAT
CAGCATTCAGTCAACTGTAGAGATGAAGACGTTGCCCCTGCTTAAGCTTCAGAGGATAAC
AACACTGAGATGACCAAGACACTTGCTCACTATTCATATTTTAGTATCTCTAAACGCAGA
CAGAGTAAGAGCTCACTGTGGGGAGAGATTAGTTAATTATCTGATTACAGCATAAACAAG
GTAAGTGCAATGGAGCAATTTATGTTGAATGATTTATGTTGCGATTGTGACACCACTTCT
CACACACAAAGAAAGCTCTTTGCCAACAATGGAAAACAGAGGTCTAAACATTTCTATAAT
TATCGTTAGACCTGCATGTGAGTGGTTGTTACACATTTAGCTAGTGAATCAATAGAAAGG
GAGTGGACTTCACTAAATATTAATTATTATTTTCCTCATCCTGATTCTACATTGTTGATT
TGAATATTGAGTGGCATCTTTAAAAACACAACCAAAAGCAAACATGGCAGGAGCCCTTTG
TGGCCACCATTACAGCAGGAATTGTGTTTGGACCAGTGACTCCACTCGTATTGTTGTGTC
TCCCTCTCCCTCTGTTCTATAATTCATTGCCATCTGCTTTGGCAGGGTGTAAATCTGAAC
ACAGACTGACTTGCTCACCCAAGCTTTATGTGTTAACATTTTACAATGTCTAATTAAGTG
AAAACTGGGATGTATTGGCTGGAAAATGGTTGCTGCCTGATAATGGCAGTCATAATAGTT
TGGGATATGTGTCTGCCACTCAATGTAAATTAACTGGGTAATTAGTGCAAAACAACAGCT
GTATTGGACATAGCTGCTCAGCCATGATTGAAGAGGATCCATCTGATCTCAAGGCAAATC
TCTATGGATTGTCATGCAATGTAATAAGTAAGGTCACCAAGGCAAGACATCAAAATATTT
AGGTGAATCTGAAAGTTTGTTAAGACTTGGTTAAGCAGTCATACTGTAAACTACACTCTT
AGAAGTAAAGGTGCCTGGAATAACCTTTTGGGTTGCCACACCGGTGGAACCTTTCCAGTT
GAAAAAGGTACCTCTGAAAAGGGTCTTTGAGAAACCCCTGTGTAAAGGTTCAAACTGGAA
CCTTTTTGTGATGGGATGGGCTAAATGTTTAACCTTTTTAATAATACAGTATATTTTAGA
GGTGGCAGCCTATCAGATTGGAGGCGTGGCTTATTGGAGGTGTGGCTTTCACATAGTTAT
TTTTGGTCACCAGTTAGCGTAAATGTAATTTCTGTTAATCATGTTAAGTTTGTACACAGC
AAATTCAAATGAGCCTTGAATATTTATTCATATTAAAAATTCTAATATAATATTAATAAT
ATTAACATTGCTGATTATATACAGTAATACAATTGTAAATATTCCAACTTTTGGATTTGC
ATAGACTCTTGTGAAATTCATATGCTAGTAATGGGAAGTTCAGCTCTTTTTACTGACTCT
GGTCTTTGACTCGTTCAGTCAAAATAACATTTGAGTCAGTAATGCCCAGAGCACGCAGGA
CCCCCTACCGGCAAATTATGAACTGAAAGTCATGATTCTAAAAGCCTCTCGTTCACCATA
AGCAGAGAGGAAGAGACGAAGCGAGAGGTTTCACTCTCGCTAAAATCTGTCCAAAATAAG
CCCAATGCTTTTCTATGGGCTTCTTTTGGACCTAAGCTTGTCGCCTGCCTTCCTGCCTTT
GGGACAACGACTCCCATTGTTAGGGTGGAGACATGAGCATCTTATCATTATATAGAGATC
TCTGTCATAAGGGGCTTATTGGAGCTGTCATTTGTGACTGAGACTTGTAAAAGTGTGCTT
TAAAGAATGTACATTTGTTGATTTCTAGGCATACAAATAAGATGAAGTATCCAGCCTACT
TAACTGTTCAGTTCAGAAATAGCTCCAGCAATGGACATTATTTCCAGACTAGATGGCTCA
CCACATTTGTATTATGCTTGTGTATCTTTTGAGCATGTGCCCTTACCTCTATTAAAATGT
ATTTACCCCGTATAATACACCATATTAGCTGTGTATGTAAAGTTCATTGATAAAATATAT
TTCCTTATTATTTCCTTACGTTAGATATGTAATGAAAATCATTCATTTTCATTCAGTGTT
TATTACTACCTTTGGGGATAAGTGTATTTTCAGTACTGAATGTGTGCTCAGAGTTAAGAA
ATATCAGTTGTCCTGGAGTGTGCCATTATTAAACAAACTGTTACAAATGAAAACAATTAT
CATTAACTAAGTTCTTCTAGGAAAGCACATGGGAGCCTTTACACAGTTTAATGAAGCATT
TTACATCACAGGGAGCAAATGTTGCCATTGGAAAGAATATGCCACGGGCATATTAAAATA
GTAGAGTTCATTTCATTCACATGCCAGGGTTCCCAACTGAATTCTCCCTGAAACACATGC
ATACATGTAGCCTGAAATCCAGAACCTGTTTTGTGCTAACATTTCACAGCTTGTACTCCG
TTTCATTGCCATGACAAGGAGTGGAATGATAGCACAAACAGACTGGATTTCTCCAGGCTA
GCATGCATGCACACCAACTGTTGTATGTGTAATATTAAGAGTTGTACACTCTCAGAGAAA
GGTGCAAGGTAGTACCAAAAAAGGGTTCTTAATTTTGTCCCTGTTGAAGAACCATTTTTA
GTCCTCCTCAACCTTTCCCAAATGTGTCTATATAACACATGGTGGTTGTTAGAATCTTAA
TATCACAAACAGAACTTGAGTTATAACCACTTATTCTTTTAATAATTTTCCCCGGCCTGC
TCCGCTCCTTCTCTGACAGTTGATAATCACCATGATAATTGCCTTGAAACTGAACCGAAA
CTATAACAGATTAAAGAAATGAAGTATAGTATGATGGGGGAGAAAAGGGAAGAATGGGTG
AGTTGATGAGTGAGGGGAAGCGAACGATGTATAATTATGTAATCACCAATTGTAAATGAA
GAACAGGGCGGGCCATTCTATTGTATTCATCTATTCTAATTATAATCTCAAAACGGTGTA
TCCTGTATCAGTCCACCGAATCCAATACGTTTTATTAATCTACTCTAGGCCTACTTGGAG
TAGGCTACACATTGAGAGCGTGTGTAATTTACAATGGCAAGACCAAGAAAAATATATGCA
TATGCTGCGTTAGCATTGCTACCAGATCTGAATGAAAATGACTCAGATGGCGGGGAAGAA
ATGGATCATGACATCTCTGATGATTATTATTCCGATTCATGCTGAACGGCTTTCCATATC
TGGGAAAGGATCCATATCGGACAGCAGGTGAGCAAGTGTTGGATAATGTGTCGGATCAGA
TGGCAAAGCTGTACTAGGTGAAAGGAGGAACTTGCCGCGGGCCTGTTGCTGTGTTCTACA
ACATGCTTGGCTGCTATCAACACACACGTGTTGCTCAAGCAGTGCATAAACAACACCATG
AGCAGGAGAGATTTCACCATATATCTGGCACACAGGCTATGTGAGAGACATACACTACCA
GTCAAAAGTTTGGACACACCTACTCATTCAAGGGTTTTTCTTTATTTTTACATTGTAGAA
TAATAGTGAAGACATCAAAACTATGAAATAACACATATGGAATCATGTAACAACCCAAAA
AAAGTGTTAAACAAATCAAAATATATTTTATATTTGAGATTCTGCAAATAGCCACCCTTT
GCCTTGATGACATCTTTGCACACTCTTGGCATTCTCTCAACCAGCTTCATGAGGTAGTCA
CCTGGAATGCATTTCAATTAGCAGGTAAGCCTTAAAAGTTAATTTGTGGAATTTCCTTCC
TTCTTAATGCGTTTGAGCCAATCAGTTGTGTTGTGACAAGGTAAGGGAGGTATATACCAA
GTCCATATTATGGCAAGAACAGCTCAAATAAGCAAAGATGAACAACAGTCCATCCTTACT
TTAAGAATTGAAGGTCAGCCAATAAGGAAAATTGAGAACTTTGAAAGTTTCTTCAAGTGC
AGTTGCAAAAACCATCAAGCGCTATGATGAAACTGGCTCTCATGAGGACCGCCACAGGAA
TGGAAGNNNNNNNNNNNNNNNNNNNNNNNNNNNNNNNNNNNNNNNNNNNNNNNNNNNNNN
NNNNNNNNNNNNNNNNNNNNNNNNNNNNNNNNNNNNNNNNNNNNNNNNNNNNNNNNNNNN
NNNNNNNNNNNNNNNNNNNNNNNNNNNNNNNNNNNNNNNNNNNNNNNNNNNNNNNNNNNN
NNNNNNNNNNNNNNNNNNNNNNNNNNNNNNNNNNNAAAAACCATCAAGCGCTATGATGAA
ACTGGCTCTCATGAGGACCGCCACAGGAATGGAAGACCCAGAGTTACCTCTGCTGCAGAG
GATAAGTTCATTAGAGTTACCAGCCTCAGAAATTGCAGCCCAAATAAATGCTTCAGAGTT
CAAGTAACAGACACATCTCAACATCAACTGTTCAGAAGGGATATTTAGAAATAAGGACAT
GCCTACCTGCATGGCAGCGGAGGGACCCTTCTCATCTCTCCGTGGGGGGGAACAGGGCAA
TGGCTGAGTAGATTATCTTTCCTTCCTCAGTATAGGCAGAGCCCTTCTTGGATCCGCCTT
TGACCCAACTGCATGGGCTCTGGAAGACTCGGACAGGATGATGGAATCATGGAAAGAAGG
TTTTGGGTTCCTGGGTGGCAGATTTCTTCGGCGGTCGGCGATGAGGTGGTCCATGGAGAT
GGACATACGAATGTATTGATTTAAATCCTGAAGGTCACCTCTACAGGCCAGCTCCGCCTG
AAGTTCCCTGTTGAGCCCTCGTCGGAAGACGGTAAGTAAAGCAGCCTCACTCCATCCACT
CCCTGCAGCCATGGTGTGGAACTCGAGGGCATACTCGGCAGCTGAATTGCGTCCTTGTTG
AAGTTCTATGAGGAGGTCTCCTATAGGACGACCGGAAGGAGAGTGATTGAATACCTCTTT
GAAGAGGGTGTGGAAATGGGTCTCGGATCAGAGTTCTGTGCTGTTGGCAGTCCATATGGC
GGTCTAGGTGAATAACTAACACAGGTGAAATCAATGACCAAAAATGAAAGACAGGGCTAC
GTTCAAGAACACAAAGAAACAGGGCTACGTTCAAGAACACAAGGTGAACTAAGAAAATAA
ATACAGAACCTTACACAGGAATGGAAGACCCAGAGTTACTTCTGCTGCAGAGGATATGTT
CATTAGAGTTACCAGCCTCAGAAAATGCAGCCCAAATAAATGCTTCAGTGTTCAAGTCAC
AGACATATCTCAACATCAACTGTTCAGAAGGGACTGAGTGAATCAGGCCTTCATGGTCGA
ATTGCTGGAAAAAAAACACTACTAAAGGACACCAATAAGAAGAAGAGACCTGCTTGGGCC
AAGAAACACGAGCAATGGACATTAGACTGTTGGAATTTTGTCCTTTGGTCTGGAGTCCAA
ATTGGGGATATTTGGTTCCAACCACCATGGCTTTGTGAGACGCAGTGTGGTTGAACGGTT
GATCTCTGCATGTGTATTTCCCACCGTAAAGCATGGAGGAGGAGGTGTTATAGTGTGGGG
TGCTTTGCTGGTGACACTGTCTGTGATTTATTTACAATTCAAGGCACAGTTAACCAGCAT
GGCTACCACAGCATTCTGCAACGATACGCCATCCCATCTGGTTTGGGCTTAGTGGGACTA
TTAGTTGTTTTTTAACAGGACAATGACCCAGCACATCCAGGCTGTGTAAGGGCTATTTTA
CCAAGAAGGAGAGTGATGGAGTGCTGCATCAGATGATCTGCCCTCCACAATCCCCCGACC
TCAACCCAATTGAGATGGTTTGGGATGAGTCGGACCGCAGAGTGAAGGAAAAGCAGCCAA
CAAGTGCTCAGCATATGTGGGAACTCCTTCAAGACTGTTGGAAAAG
>scaffold-26906
GGTGGACTTTATTTAACTAATTATGTGACTTCTGAAGGTAATTGGTTGCACCAGATCTTA
TTTAGGGGCTTCATAGCAAAGGGGGTGAATACATATGCACGCACCACTTTTCCATTATTT
ATTTTTTTGAATTTTTTTAAACAAGTTATATTTTTCATTTAACTTCACCAATGTTGACTA
TTTTGTGTACATCCATTACATGAAATCCAAATAAAAATCGATTTAAATTACAGGTTGTAA
TGCAACAAAATAGGAAAAACGCCAAGGGGGATGAATACTTTTGCAAGGCACTATATATGC
AGATGATACAGTCTCATACTCACTTGGCCCCTTCCCGGATGTTGTGTTAATCACTCTACA
ACAAGGCTTTCTTAGTGTCCAACAAGCTTTTACTGCCCTTAACCTTGTTCTGAACACCTC
CAAAACAAAGGTCATGTGGTTTGGTAAGAAGAACCAATGCTCCTTATAGGACACATTACT
GCACTGTAAACTGGTCATCTCTGTATACCCGTCGCAAGACCCACTGGTTGATGCTTATTT
ATAAAACTCTCTTAGGCCTCACTCCCCCCTATCTGAGATACCTACTACTGCCCTCATCCT
CCACATACAACACCTGTTCTGCCAGTCACATTCTGTTAAAGGTCCCCAAATCACACACAT
CCCTGGGTCGCTCCTCTTTTCAGTTCGCTGCAGCTAGCGACTGGAACGAGCTGCAAGAAA
CACTCAAACTGGACATTTTTATCTCCATCTCTTCATTCAAAGACTCAATCATGGACACTC
TTACCGACAGTTGTGGCTGCTTCACGTGATGTATTGTTGTCTCTACCTCTGCCTTTGTGC
TGTTGTCTGTGCCCAATAATGTTTGTACCATGTTTTGTGCTGCTACCATGTTGTGCTGCT
GCCATGTTGGTTGCTACCATGTTGTTGTCATGTGGTGTTGCTACCATGCTGTGTTGTCAT
GTGTTGCTACCATGCTATGTTGTTGTCTTAGGTCTCTCTTTACATTTTAGTCATTTAGCA
TGTAGTGTTGTGGTGTCTCTCTTGTCGTGATGTGTGCTTTGTCCTATATTTTGATTTTTA
ATCCCAGCCCCCGTCCCCGCAGGAGGCCTTTTGCCTTTTGGTAAGCTGTCATTGTAAATA
AGAATTTGTTCTTAACTGACTTGCCTAGTTAAATAAAGGTTAAATAAAAATTAAAATACT
CCAGCACCCTCCCCCTGCAAGGATAACGACACTGAGCCCTTTTCTAAAATGTTTTATGAG
ATTGGAGAACACATTGGGAGGGATCTTAGACCATTCCTCCATTCAGAATATTTCCATATC
TTTAAAATCCTTTGTCTGCGCTTATGGACTGCCCTCTTCAATTCAAACCACAGGTTTTTA
ATGGGGTTCAAGTCCAGAGACTGAGATGGCCATTGCAAAATGTTGATTTTGTGGTCAATT
AACCATTGGGGTTATCGTCTTGCTGGAAGATCCACTTGCGGCCAAGTTTCAGCCTGTACA
CAAACTATAAAGACTAGAGGACTCACACACAATATAATAAAGTGTTTATAGTCTTGCATA
GCCAGATGTTGTATTTGCATGTTGACTCTGCACCTAGATGCCGGCATGGCACACCATCCT
ACTACATTCATCAAATCATAAAGTTGACGACACTACCTGTATGTCCTTGTAAGTCAAATG
GCTTTGCCCTTGGAGACATTCCCAGAAGATGCCAGTCTATTCTTGCCTGGTGAAACCTAC
AAACCTCTGCGAGTAGAGAAACTGAATGTGATCTCGCAAGATCATGATGGTCGAACAAGG
CTAAGTAATCACCAGCTCTACAGTACTTCATGAGGCAGTGGAGCTTACTTGGACAGAGGG
CATTACAGGTGATCTTCTGCACAGACATGCCCTCGCAGAAAGCCCCTCCGTTAAGTGGGG
CCGGGTTGGTACAGGTACGGGAGCGTTTCTGGACGCCCCGACCACAGGGAACGTTACAGG
GAGACCACTCTGTCCACAGCGACCAACCACCGTTCACTACAGAGAGATAGATGTGGGTGA
GAGAGATATGGGGGTGAGTTAGGGAGATATGGGGGTTAGTTAGGGAGAGAGGGGAGTGAG
TTAGGGAGAGAGGGGGGTTAGTTAGGGAGAGAGGGGGGTTAGTTAGGGAGAGAGGGTGAT
AAAGAGAGGGAAACTTTATTTAAAGGGGCAATCAGCAGTTGCTACATCCATTTTCTGACA
CAAATTAATGATACACTATATATACACATAAGTATGTGGACACCCCTTCAAATTAGTGGA
TTCAGCTATTTCAGCCACACCCGTTGCTGACAGGTGTATAAAATTGTGAAGTGGAGCAAA
AACGGCTCCGCCGCGAAGTGGTAGGCAGCACAAGTTCACAGAACAGGACCGCCGAGTGCT
GAAGCTCTTAGCACGTAAAAATCATCTGTCCTCGGTTGCAACACTCACTACCGAGTTCCA
AACTGCCTCTGGAAGCAACTGTTCGTCGGGAGCTTCATGAAATGGGTTTCCATGGCCGAG
AAGCCGCACACAAGCCTAAGATCACCATACGCAATGCCAAGCGTTGGCTGGAGTGGTGTA
AAGCTCGCCGCCATTGGACTCTGGAGCAGTGGAAACGGGATCTCTGTTGTGATGAATCAC
GCTTCACCATCTGGCAGTCCGACAGACGGATCTGGGTTTGGCGGATGCCAGGAGAACGCT
ACCTGCCCGAATGCATAGTGCCAACTGTAAAGTCTGGGGAGGTTTTTCATGGTTCGGGCT
AAGCACCTTTGTTCCAGTGAAGGGAAATCTTTACGCTACAGCATACAATGACATTCTAGA
TGATTCTGTGCTTCCAACTTTGTGCCAACAGTTTGGAGAAGGCCCTTTCCTGTTTCAGCA
TGACAATGCCCCCGTGCACAAAGCGAGGTCCATACAGAAATAGTTTGACGAGATCAGTGT
GGAAAAACTTGACTGGCCTACACAGAGCCCTGACCTTTACCCCATCGAACACCTTTGGGA
TTAATTGGAAAGCCGACTGCAAGCCAGGCCTAATCGATCAACATCAGTGCCCGATCTCAC
TAATGCGCTTGTGGCTGAATGGAAGCAAGTCCCTGCAGCAATGTTCCAACATCTAGTGGA
AAGCCTTCCCAGAAGAGTGAAGGCTGTTATAGCAGCANNNNNNNNNNNNNNNNNNNNNNN
NNNNNNNNNNNNNNNNNNNNNNNNNNNNNNNNNNNNNNNNNNNNNNNNNNNNNNNNNNNN
NNNNNNNNNNNNNNNNNNNNNNNNNNNNNNNNNNNNNNNNNNNNNNNNNNNNNNNNNNNN
NNNNNNNNNNNNNNNNNNNNNNNNNNNNNNNNNNNNNNNNNNNNNNNNNNNNNNNNNNNN
NNNNNNNNNNNNNNNNNNNNNNNNNNNNNNNNNNNNNNNNNNNNNNNNNNNNNNNNNNNN
NNNNNNNNNNNNNNNNNNNNNNAGGGGGGACCAACTCCATATTAATGTCCATGATTTTGG
AATGAGATGTTCGACGAGCAGGTGTCCACATACTTTTGGTCATGTAGTGTATGTACCCAT
TGATTCTTTTAGAATATGACTTAGAAATGTCTCATGAGCTTAGTTCAACTGTCGTACCCT
ATCTGAACCGAAAATATAAGCTTCTTTTACTCCAATGTTTGTAAACAAAGTAAATGTAAA
CAAACCCTAAATACCCTCAAAACACGGTGGTTAAAATGATAATTTTTATATCATGGATGA
TCAGTCCTTGCATCCATAGCTCTGTCTATGAATTTGAGAATGATTACATTTCTCCAGCCC
CATCCCTCAGCTTTTTACTGAAACAGTGGTGGGGCGTACACTTTATTATTATTTCAACAG
CTGATTTGCCCTTTAAGTTAATCAAATCTCCCACAGAGTTAACTATACAGACAACAGTTT
AGAGGTATTAATGATTAGCAATGCTGCATGATGTTACATCACTAGATGCTTGAGCATATT
ATGTACAGTACATCAAATGTGGAAAATGTGCACTACTCTTACGTTAATTGCCATTTCAAT
TGTCAAAGCTCTTTGAATCAAGGAGAAAAAACTAAGAACAAAATTGGTAAGACTAATCCA
TTCAAACAGGCCATGGCACATTCACATAGTTGGGCAGTTTAAATCCAAATGAACAAGAGG
TTATTTTACTGAGTAGTCAACCCCTTTGGGCTGATTTGTTTGCTCTGTCATTTGTATGTG
TGGAGATGTGTATGAAAATTTTTTCCAACATTTTGTGAGCCGACACATTGCTCCAAGGCC
TCTAGCAAATGCGTAATTAATAAGCAACACTCCTTTAAATGAGATTAAGACACAGTATCT
TATTCCCTTTCATAAAATACACATTGATTTCAAAGGGGAGGCAGTCAATTGACTCTTTGA
ATAATACATTTATCTAAATAAAGGGAAACAGCTTTCTTAACAAAAACACTGAGATGGGTC
TCTTAATCACTTGTGTGGGGAGCATGAAACACTCAAATTGATCTGAGAAACCATGTTAAC
ACCACAAACTGGTTTCCCAGACACAGATTAAGCCCAGTCCAGTCCTAGACTAAAAAGCAT
GTTCGATGGAGTATCTTCTTAATCTAGGACTAGGCTTAATCTGTGTCCAGGAAATAAACC
CTACAACAGACAAACACAGTCAGTTAGTGGCTGGGGTTGGGACCGGGGCCTTACCGAAAA
CAACCACAGTGGCTGTGGAACTGCGTCTTTTGGCCACGATGTTACTGGCCAGGCACGTGT
AGTTTCCCGAGTCGGACAGTCGTGCCTCGTTGATGATGAGATTGTGGTCAGCTCGGGTGT
CAATGTTGTCATCAGTCAGGGAGCTCACCAGCTCCTCGTTCTTCAGCCACTCCACCTGCC
CACGAGAGAGAAGAGAGAGAGAAAGATAGAGAAGAGGGAGACAGAGAGAGAGTTAGCGAG
AGAGCCATACAACCACACCAGATCACCCAACCACATGACCGCAGCCGTTCAGAGGACCAT
AACCAATTACTAGCAACACAATGAATTATGAATTACAAACTTAGTGACACTTTATTGCTC
CAATGCTCCTACCATGTTATATGGAACTGCATCGCTGCTTTTGCAAATTATATTCACACT
GCGGTGGAATAGGGCTGGTTGATGGATTCACAGGGTGCTTTCAAATAGCAAACACATGCC
GTGTTTTCAAACTGCAAAAACGTGCGCACACACTGAGTGTACAAAACATTAGGAACACCT
TCCTAATATTGAGTTGCACCCCCTTTTGCCCTCAGAACAGCCTCAATTCGTCGGGACATG
GACTACAAGGTGTCAAAAGCATTCCACAGGGATGCTGGCCCATGCTTCTCACAGTTGTGT
CAAGTTGGCTGGATGTCCATTGGGTGGTGGACCATTCTTGATACACACAGGTAACTGGAT
TCACCTGGTCAGTCTATATCATGGAAAGAGCAGGTGTTCCTAATATTTACACACAGTGTA
TTGCACTGAATGCACATACAGTGGGGGAAAAAAGTATTTAGTCAGCCACCAATTGTGCAA
GTTCTCCCACTTAAAAAGATGAGATAGGCCTGTAATTTTCATCATAGGTACACGTCAACT
ATGACAGACAAAATGAGAAAAAATAATCATGAAAATCACATTGTAGGATCTTTAATGAAT
TTATTTGCAAATTATGGTGGAAAATAAGTATTTGGTCACCTACAAACAAGCAAGATTTCT
GGCTCTCACAGACCTGTAACTTATTCTTTAAGAGGCTCCTCTGTC
>scaffold-31593
CAATTGGAGGTGTACCTGTGGATGTATTTCAAGGCCTACCTTCAAACTCAGTGCCTCTTT
GCTTGACATCATGGGAAAATCAAAAGAAATCAGCCAAGACCTCAGAAAATAAAATGTAGA
CCTCCACAAGTCTGGTTCATCCTTGGGAGCAATTTCCAAACACCTGAAGGTACCACATTC
ATCTGTACAAACAATAGTATGCAAGTATAAACACCATGGGACCACGCAACCGTCATACCG
CTCAGGAAGGAGACACATTCTGTCTCCTAGAGATGAACGTACTTTGGTGCAAAAAGATGC
TGGAGGAAACGGGTACAAAAGTATCTATATCCACAGTAAAACAAGTCCTATATCGACATA
ACCTGAAAGGCCGCTCAGCAAGGAAGCTCAAGGACAACAAAGTGAAGGTATTGGAGTGGC
CATCACAAAGCCCTGACCTCAATCCTATAGTTCTGTGGGCAGAACTGAAAAAGCATGTGC
GAGCAAGGAGGCCTACAAACCTGACTCCGATACACCAGCTCTGTCAGGAGGAATGGGCCA
AAATTCACCCAACTTGGGAAGCTTGTGGAAGGCTCCCCGAAACGTTTGACCAAAGTTAAA
CAATTTAAAGGCAATACACTCAATTAGTATTTGGTAGCATGTAAACTAATGACCCACTGG
GAATGTGATGAAATAAATAAAAGCTGAAATAAATAATTCTCTCTACTATAATTCTGACAT
TTCACATTCTTAAAATAAAGTGATGATCCTAACTGACCTAAGACAGGGAATATTTACTAC
GATTAAATGTCAGGAATTGTGAAAAACTGAGTTTAAATGTATTTGGCTAAGGTGTATGTA
AACTTCCGACTTCAACTGTACTTAAAAGTAAAAGATCAACTGTCTGCATGTTCACCTGTT
AAATTTGACTGTAGGCTATAAACCGGCAGCCTATGGGATCGCATCTAGCGAAACATGAAA
TACTGTATCTATTTACTAGGCCCAATTACATTAGATGCGCATGGTAATTTGTTGTATGGC
TACTTCGCGATAGTAACCCATCACGGCCAGAAAAGGTGAGGAATTAATTTCCCATATCTA
ATTATTCCCAAAATAAAATGCATCGATTTTTGCTCTTGCAAATGGATAAGCATGTCATCA
TATCCCCCAGTTGCACAAAATACTTACTTGGCTGCTTGCAATACAATACTTCAACCACTA
GAAAATGTGCGTACACATGGTCTAAATTCTGCATGGTAGATGGGACATTCTTATGCCAAA
TTCTGTTTTTATAAATACTTTTGCGGGAAAACTGGCGCACGCTTGTTTTGGGGTATATTC
TTTACGTACTCAACGTTTATAAATGAAGCCCTTGGTCTTCCATCCAGGGACTGACCAGGA
CCGAGCCTGGATAGCTTCAGAGGCAAGCCAGCAATGGGATTCAGGGTGGTATCCCTAAAG
CCACTCTAAATTTCAAGCTTCTACCTCTAACCCTAGGAAACTCTTTAATCCTTAATCCTC
CTCCCTCTCTGCGGTCAACTTTGTCAACAACTTTGAAAAAAAGGTTGACATCCGCTACTC
ATTCACTCAACCTATTGAGTCCACTGGTCTCACTCACACAGAACTACCCTACGCCTTGAC
CTCTTTTTCCCCTCTCTCTCCAGATGACATCCTGTGACTAGTGAGGTCTGGCTGCCTGAC
AATCTGCCCGCTCGACCCCATCCCCTTCTCCAGACCATCTCTGGAGACCTTTTCACTTCC
CTCAACTCATCCCTGACCACTTGAGCATGCTGTCTCTGATCAACTTTCTCGTTATTTCTC
TCAGAACGATCTTCTTGATCCTAACCAGTCAGTCTTCAAGACGGGTCACTCAACCGAGAC
TGCTCTTCTCTGTGTCATGGAGGCTCTCCGCACTGCCAAATCCGACTCTCTCTCCTCTTT
TCTCATTCTCCTAGATCTATCCGCTGCCTTTGAAACCGTGAACCATCAGATCCTCCTCTC
CACCCTCTCAAGGCTGGGCATCTCAGTCTCTGCACACACTTGGATTGCATCCTACCTGGC
AGGCCGCTCCTACCAGGTGACGTGGAGAGGATCTGTTTCTGCACAACGTACTCTCACTAC
TGGTGTCCCACAGTGCTCGGTTCTAGGCCCTCTCCTCTTCTCTCTATACACAAAGTCACT
CGGCTCCGTCATATCCTCACATGGTCTCTCCTATCATTGCTATGCGGATGACACTCAACT
ACTTTTCTCCTTCCCCCCTTCTGACACCCAGGTGNNNNNNNNNNNNNNNNNNNNNNNNNN
NNNNNNNNNNNNNNNNNNNNNNNNNNNNNNNNNNNNNNNNNNNNNNNNNNNNNNNNNNNN
NNNNNNNNNNNNNNNNNNNNNNNNNNNNNNNNNNNNNNNNNNNNNNNNNNNNNNNNNNNN
NNNNNNNNNNNNNNNNNNNNNNNNNNNNNNNNNNNNNNNNNNNNNNNNNNNNNNNNNNNN
NNNNNNNNNNNNNNNNNNNNNNNNNNNNNNNNNNNNNNNNNNATCCTCACATGGTCTCTC
CTATCATTGCTATGCGGATGACACTCAACTACTTTTCTCCTTCCCCCCTTCTGACACCCA
GGTGGCAACACGCATCTCTGCATGCCTGGCAGATATCTAAACTTGAATGTCGCCCCACCA
CCTCAAGCTCAACCTCGACAAGACTGAACTGCTCTTCCTCCCGGGGAAGGCCTACCCGCT
CAAAGACCTCTCCATCATGGTTGACAACTCCACAGTGTTGCCCTCCCAGAGTACAAATAA
CCTTGGTGTGACCCTGGACAACACCCTGTCTGCAAACATCAAAGCAGTGACCCGCTCCTG
CAGGTTCATGCTCTACAACATCTGTAGTGTATGACCCTACCTCATACAGGAAGCGGCACA
GGTCCTAATCCAGGCACTTGTCCTCTCCCATCTGGACTACTGCAACTCACTGATGGCTGG
GCTCCCCGCTTGTGCCATCAAACCCCTACAACTTATCCAGAATGCTGCAGACCGCCTGGT
TTTTAACCTTCCCAAGTTCTCTCAAGTCACCTCGCTCCTCCGCACACTCCACTGGCTTCC
AATCGAAGCTCGCATCCACTACAAGACCATCGTGCTTACCTACAGAACAGCAAGAGGAAC
TGCCCACCCCTACCTTCAGGCTATGCTCAAACCCTACACTCCAACCCGAGCACTCCGTTC
TGCCACCTCAGGTCTCTTGGCCCTCCCACCCCTACGGGAGGGCAGCTCCCGCTCAGCCCA
GTCCAAGCTCTTCTCTGTCCTGGCACCCCGATGGTGGAACCAGGACAGCAGAGTCCCTGG
CCATCTTCCGAAAACATCTGAAACCCTACCTCTTCAAACAGTATATTAAATAATCCTCCT
CCTCACCTTGACCCCCCCCCACACCCCTTCAATTAAAAAATAAATAAATATATATATATA
TAAACTTGCACTTGACCCACCCCCCCTAGCTCTAATGATAGCTATGTTATTGAGGAAAAA
TGTATTTTCTATGCCTGTGACATATGGTTGTCCCACCTAGCTTTCTTAATATGAATGCAC
TACTGTAAGTCACTCTGGACAAGAGCGTCTGCTAAATGATTAAATGTAAAAAATGTATGC
TGCTGGTTTGCCATCTCCTGGCCACATTTATACGCCAGATTAACTAGCTAAAAAACCCAC
TAAAAAGCTTTAAAACCCCATTCAATTTTTGGCCATAGTAAAAAAAATAATAAAGCTCAA
CATAATTCATAATGCTTTATTTTATTTTATACTGAACAAAAATATATAAAAGTAACATGC
AACAATTTCAAAGATTTTACTGAGTTACAGTTCATATAAGGAAGTCAGTTGATTTTTAAA
TGAATTCATTAGGCCCTAATCTATGGATTTCACATGATTGGGAATAGGGGGGTCACAGAT
ACCTTAAAAAAAGTTAGGGGCGTGGATCAGAACCAGTCCGTCTCTGGTGTCACCACCATT
TGCCTTATGCAGCGCGACACATCTCCTTCACATAGAGTTGATAAGGCTGATGGTTGTGGA
ATGTTGTCCCACTCCTCTTCAATGGCTGTGTGATGTTGCTGGATATTGGCGGGAACTGGA
ACACGCTGTTGTACACGTTCATCCAGAGTATCCCAAACATGCGCAATGGGTGACATGTCT
GGTGAGTATACAGGCCATTGAAGAACTGGGACATTTTCAGCAACATGAGGCTGTGCATTA
TCATGCAGAAACATGAGGTGATGGCGGTGGATGAATGGCACGAAAATGGGCTTCAGGATG
ATGGCTCCCTATGACCAATAAAAAATGTTTGCCGCACTGCCAAGTCAAAGTCAAGTGTTT
TGGTTGCAGTCTCGAACCCTGTCAAAGTAGCGCACTACTTGGAGTAGGGTGCAATTTGGG
AGATAACGCCCACGGAAGGCTTCCTAATAGAATGGCGAAACCCATCACTAGTACCATATG
GGCCTTGGCTGGCATTTTGGCTGTGCTCACAGGCATATAATCAGTGATCATTTATGAGAA
CACCCCACATTGGTGTCAAGGCAGCAGAAGCATAGATAAGGAGGACTATTGTGGAAGTGC
TCAGTTATGCACACAGCCACAGCAGCACTACACTAAAACTGTGTCCCGATTCTCCACCCT
TCTCCTGAAGTTTGCACTTGCCCACTTTCCTAAATGGATTTAAAGGTATTGGATTGGTTA
AAGCATTGGCTGGAGGGAGTTTCCACCATTATTAATCCATGCAAGAAAGTGTGCAAGTGC
ACACTTTCGGGGAAAAGGTTGGAGAATAAGGACACAGACCAAGATTTTTGATCGAAGTAG
CCTAGTCACAGCCTGTTGCTAGGGGTTGAGATACAGGAACTGTAGTGAATAATTAGATAC
TACTCCAACTCCATCACTCCTACACAGAGATATATTAATGTCATCAACACACAACTGTCT
TTGCACCAAAATAACCTAACTTTTATGCTGTCAGATAGTATAAATAAAAGGACAGCTTCC
ATAGGTTTTGATTCTGTGTTTCAGCTACTGTTTGGCTACTCGAGGTTTGCCTATGACAAA
ACTCCCTCTGATCTAATCTGTAGTGATTGATATTGGCTGCTGCTGTCAGATGAATAGCCT
GAAGTGCCCTGCTGATCTGTTGTCAGTAAGTAAAGCCTTTTGCATCTTCCAGAAACACAG
GGATGCTGATATTTCCTAGCTGTCTCTGGCCATTACTGTCACAATGAGAAGGGAAAGGCC
CATGGGATCGTCCCAAATGGCAGCCTATTCCCTATATAGTGCACTACTTTTGATCAGGGC
CTGTCAACAGTAGTGCACTATAAAGGGAATAGGGTGCCATTTGGGAGATGGCCTAGGTCT
ATACAATGAGTCTCCTTACAAAATAGGCTAGTCCATTAGTGGACACAAACCTAATTATGA
AAGGCTGTGTTTGGACTGTTTGGACTGAGTTGGTCTGGTGGTGAATAAGGTATACTGTAG
TGTTTCTCATTGACCTGGTGGATGGCTAATGGCATCTATTGTGCCTGTTTTGAATACAGT
GCATTCAGGAAGTATTCAGACCCCTTCACTTTTTCCACATTTTGTTACATTACAGCCTTA
ATCTAAAATTGATTAAATTATTTTTTCCCCTCATCAATCTACACAAAACACCCCATAATG
ACAAAGCGAAAACAGGTTTTTAAAAATGTTTGCAAATGTATATACATTTTTTTTTGACAT
AAGTATTCAGACCCTTTGCTATGAGACTCGAAATTGAGCTCCTGTGCATCCTGTTTCTAT
TGGTCATCCTTGATGTTTCTAAAACTTGATTGGAGTCCACCTGGGGTAAATTCAATTGAT
TGGACATGATTTGGAAAGGCACACACCTGTCTATATATATATATATATATATATATATAT
ATAAGGTCCCACAGTTCACAGTGCATGTCAGAGCAAAAACCAAGCCATGAGGTCGAAGGA
ATTGTCATAGATCTCCAAGACAGGATTGTGTCGAGGCACAGATATGGAGAAGGGTACCAA
AGAATTTCTGATGGGAGAATCTTCCAGAAGCACAACCATCTCTGCAGTACTCTACCAATC
AGGCCCATATGGTAGAGTGGCCAGACGGAAGCCGCACCTCATTAAAAGGCACATAACAGC
CTGCTTGGAGTTTGCCAAAAGGTACCTTAAGGACTCAGACCATGAAAAACAATATTCTCT
GGTCTGATGAAACCAAGATTGAACTCTTTGGCCTGAATGCCAAGCGTCATGTCTGGAGGA
AACCTGGCACCATCCCTACAGTGACACATGGTGGAGGCAGCATCATGCTGTGGGAATGTT
TTTCAGCAGCAGGGACTGGGAGACTGGTCAGGATCGAGGGAAAGATTAACGGAGCAAAGT
ATGGAGAGATCCTTGATGAAAACCTGCTCCAGAGCGCTTAGGACCTCAGACTGCGGTGAA
GGTTCACCGTCCAACAGTACAACGACCCTAAGCACACAGCCAAGACAATGCAGGAGTGGC
TTTGGGACATCTCTCTGAATGTCCTTGAGTGGCCCAGCCAGAGCCTGGACTTGAACCCCA
TCGAACATCTCTGGAGAGATCTGAAAATATCTGTGCAGTGACGCTCCCCATCCAACCTGA
CAGAGCTTGAGAGGATCTGCAGAGAAGAATGGGAGAAACTCCCCAAATACAGGTGTGCCA
AGCTTGTAGCGTCATACCCAAGAAGACTCAAGGCTGTAATCGCTGCCAAAGGTGCTTCAA
CACAAAGTACTGAGTAAAGGATCTGAATACTTATGTAAATGTGATATTTTTATTTGTAAT
ACATGTGCAAAAAAAATTCTAAACCTGTTTTTGTTTTGTAATTATGGGGTATTGTGTACA
CTACAGGCCAACAGTTTTAGAACACCTACTCATTCAAGGGTTTTTCTTAATTTTTAATAT
TTTCTACATTGTAGAATTAATAGTGAAGACATCAAAACTATGAAATAACACATATGGAAT
CATGTAGTAACCAAAAAAGTGTTAAACAAATCAAAATATATTTTATATTTGAGATTCTTC
AAATAGCCACACTTTGCCTTGATGACAGCTTTGCACACGCTTGGCATTCAGCTTCATGAG
GTAGTCACCTGGAATCCATTTCAATTAACAGGTGTGCCTTAAGTTAATTTGTGGAATTTC
TTTCCTACTTAATGCTACTTGAGCCAATCAGTTGTGTTGTGACAAGGTAGGGGGTTATAC
AGAAGATAGCCCTATTTGGTAAAAGACCAAGTCCATATTATGGCAAGAACAGCTCAAATA
AGCAAAGAGAAACAACAGTCCATCATTACTTTAAGACACGGAACATTTCAAGAACTTTGA
AAGTTTCTTCAAGTGCAGTCGCAAAAACCATCAAGCGCTATGATGAAACTGGCTCTCATG
AGGAC
>scaffold-32096
TACATATGGTAATTAAACATTAAAACACCTGCGGCTTATAGTCCAGTGCGGCTTATATAT
GTACACATCATTCAATATCATTCAATTTAGCTGCTGCGGATTATACTCCGGTGCGCCTTA
TAGTGTGGAAAATACGGTACATATACTCTTCATAAACACATGCACATATTCGTTCACATA
GTCGAAATCCAACCACACTGTCAAGTCCCCCCATATACATCAGTCCAAATGTGATTGTAT
GCGTGTGAGCATGTACCGTGACGTACAGAGTGTATCAGTGATATACTGTATGAGAGTGAA
TAATGAGTGTGTTGGTGTGTGCGTAGGTAAATTCCCACCCACAAGGGTTTTTTCTATGAA
TGGTGTGTGGTTTTATGGGGAGTTCTATACACTCAAGAAAAATGTACACACGTTGCATCA
AAGCACTTGTCAGAGAAGAATGTCGAACTGCCAGTGTTGGTGTAGTGTGAGCACCAGAGG
CCAGCTACGCAAACCCCCACTTCACCGTTTGAGCATGATGTGTCCAGATCAGTGTGTCTG
TGAGCGTGGGTGTATATGTTTGTGCCGTCTAATGCATTAATGTGTGAAATAATCAGCATT
TTGCTTCAAAATCACTAACAGCTGCCAGAAGAGAATCAAGGACATCCAGCTCTGAGCAAA
GCATAAAAGGGACTGAAGTTAGGCCAAGTCAGTATGATGCAGAATCCTATTATCTATATT
TAAATTGAGCTATTCTATGTATTCTGTTACTTAGCCAGTGAGCAAAGAATCAGTAAATCA
GATTTGAGAAAATCCATTTGTAATGAGCCAGTGAACCGTAGTCCAAGGTAAATTATGCCT
CTCAGCCATAGCTAGTGAATGGTCCAAAGCCTATGGAGTCTATAGTATAGTGAGTCTATT
AAAATGGAGTGTCAGTCAGGGCCATCCAGGCAGCGCCTCAGGTAGATGGCATGCAGAATC
CTAACACCAAGCTTCTCATCTGTCGCTCCTCAATCTGCCGAGCCCTCGGCCTGTTAGTGT
GTGTGCATCACGGGCCAGCCCCGTACGGTAAGTAGTGCTCGCTTTCTCTTACTGTTGCTT
CCGATCTGACCTGCCTTTTCTAGCTGTATCTTCTTCTCTATGTTCTGTTCTTCTCTCCTT
CCTTTGCGGTTTTCTTTACCTCCCTTATGGAGGTTTCGTGGTATATGGGTTTTCTGCATT
TCTGTTCGCTATGTAGCATGCTTAGTGCATTGTAAAACAGAGGTAAGTGTTCTTGTGCCA
TGACGAAAGAGAAATAATGTGGGTACATGCGGGGATACAAGTAAAAATAATAATAAAAAA
AAAAGATTAATACTATATCAAATCATATTGTATCTATTGAAATATGCTTTTATCACCATA
ATTATGTTGAAATAATTATTATGACTCTTGGGTGAAGGGTTATTTTTTCTTGCTGGATAC
TTACGGCCTATGGGTTCCTCAGCAAAGTACTCATCAGACTGTTAAGCAAAGTGTGTAAGT
AGAAGGAAGTTCAAATATTCACTTTCTTTGTTTCTCTTCACAGAGCCAAGCTGCCATTGG
CGGAGTTATTGACCTGGGCACCATGGAAACCGTCCCAGTCTTCCAAGCTGCACAGCGTGG
CCTCATTGATCAGGACACCTGCCATGTCTTATTGGAGGCCCAGCTCACCATGGGCGGGTT
GTTTCAGCCTGTCTCCCCTGTGAGCCTATCACTGGAAGAGGGCCTCAACTGTGGCCTGAT
TGATAGTCACATCAGCCAATCCCTATCAGAGCTGGAAAGTGCCTTGCATCTTGTCGACCA
GACAGAACAACTGGAGGGCCAGCTCCTCCCAGTGGCTGCAGCCATGGAGGAGGGCCTTAT
CAGAGAGGAGTTGGGGCTGCGTATCCTGGAGCTGCAGATGAACACAGGAGGCCTGAGGGA
GTTAGGAGGAAGAAGACTGACCTTGGATAGTGCTGGAGAAATGGGCCTGCTGACTCCAAG
GGTCTACACCAAGCTCAGATCACGAGTCAATCGGCGGGAGCTCGTTGACCCCAACACAGC
TGAAAAGCTGAATCTGTCTGAACTGCAGCAGCGCTGCGTCCTCAGCGATGAAACCGGCTT
GCATTTGCTGCCAGTCAAACAGCAGCCAGGAGGCACTGTCTGCCTCCCTTCCGGCAGGAA
GGTTGGGATCTTCCGCGCTGTCCAAGAGAGTCTGATTGACAGGCAAGTTACAGTGAGATT
GCTGGAGGCCCAGCTATTTGCTGGTGGGATCACTGACCCCCGTTCGGGACGCCGGCTGAC
TGTGGATGAGGCTGTGCGTCACAATCTGATGGACCTGGACCTGGCCTGTGCCATGCTGAC
CCGCCAGCTGCAGAGTGGTGGGATACTAGACCCTGTAAGTGGGGAGCGCCTAGGGGTGGA
GGAAGCCATCCAGAGGGACCTGCTCTCACCTCGTCTTGCTCTGCTGGTGCTCGAGTCCCT
CTGGGCTTTTATGGGATTGCTCTGNNNNNNNNNNNNNNNNNNNNNNNNNNNNNNNNNNNN
NNNNNNNNNNNNNNNNNNNNNNNNNNNNNNNNNNNNNNNNNNNNNNNNNNNNNNNNNNNN
NNNNNNNNNNNNNNNNNNNNNNNNNNNNNNNNNNNNNNNNNNNNNNNNNNNNNNNNNNNN
NNNNNNNNNNNNNNNNNNNNNNNNNNNNNNNNNNNNNNNNNNNNNNNNNNNNNNNNNNNN
NNNNNNNNNNNCCATCCAGAGGGACCTGCTCTCACCTCGTCTTGCTCTGCTGGTGCTCGA
GTCCCTCTGGGCTTTTATGGGATTGCTCTGGCCTGAGTCAGGGGAGCTGCTGCCAATTGC
AGAGGCTCTACAACAAGGGGTAATCTCGGGAGAGCTGGCTCGGAACATCCTGAGACAACG
CCACACGATAGGTGCCCTGTACCTTCCTGAAATCCCCAAGGTTGTGTCCCTACATCAGGC
TAAGGAGGTCCTTGAACCCAAAGTGGCTGAGATTTTGAAGGAGATTCAGATCCCAGATGT
GCTACACAACATGAACCAGTCAGGCTCCCCAAAACTAAATCGCCTAAGCTGGGGCTCCAC
TGGGTCATCCCCTCCCTCCTCACCCCCTGCCTCTTCCCCAGGGCTCACATGTGACCCCTC
ATTCCTGGAGGAGATGGCCCCTGAGGAGCAGGCACATCACCGCCTGCTTTTCCATTTAAT
GACCCACAGTTATATGGATTCCCATTCTGGCCAGCGCTTAGTGTTGCTCGAGCCTGAGCT
GGTGGAACTTGTCAAGGCTGCTACTGGTCTGATCAATGTGGATCCTATACCTGTAGTGGT
TGAGGCAGGGTTGAGTTTGACTTCAGAAAGACAGGAGTTTATGGAAGTAGTGCCAATTAT
ACGTTTGGTGGATAATCAGCAGACGAGGGAAATTGGAGAGGTCCAGGAAAGAAGTGCTAT
ATTCAGCTTGTCTGAAATAGATATTTCCTCCAGAAAGATGTTAGAAGAAGCTGATAGTCA
AGGATGGGATGGTACATCTGACATGATATTGCAGGCTAAGCAAACTGGAATTAATGAGAT
GGGACAGGTAGGCCTTGAGTCAACCATGAGAATAAGTGAGGAGGTAGATGGAGGTGTACA
TAGAGAAGTAAAAGGTGAAAAGGATGAAATTGTTGTTTTTGAAAGTGTCCAACCCACAGC
TGGACTACCGGAAAAGCAATTCATTACAGACTCGTATGAAGAGGGGCTGGTAGAGTTTGA
ATCAGAGGGAGCAAGAGATAGAGGTCACAAAAAGACAAAGGATAAGGACTCACTCATGGA
AGACATTGACAGTAGACTTGTAGAAGCCTCAGAAATGTACTCAGCACCATTAAAGACCGA
GGCAGAGACTCTGATGCCAACCCAATCCTTCAAAGAACCTGCTATCCCACCATCAGAGAC
GAATGAAAAGGAGAGCGTGCCTGTGAGTGTTGGAGTTAAGCATACTATGAAGGCTGCTCA
GAGGGTCACAGTGAAGACCCAACCCCAGGTTATGAGTTTAGAGGCAGCAGCGGTGAAGAG
TGAGGAGGAAGTTGAGCTGGAAAGGTTGGCCTCAGAGCTTCTGCAAGGGGGTCTACTGAC
GGAAGGAAGGCAGCGGCTTCTCCCAGATGAAGCCGTGGCTCAGGGGGTCCTCCCTGGACA
CACTGCAGTCAAGCTGATGGCCAAGGCAGGGCTTTTCGGAGGTTTCCTGGATGTCAGTGC
ATGCGAATCCCTGAGCACGGAGGATGTGATGCAGGAGGGTCTGCTTGACGAAGACCTGAT
GTGGAGTGTGCTGAAATCAGAGAAGACCCTGGCAGGGGTAGTGGATGTAGAGAAGGGGAA
GATTTGTACCCTGAAGGATGCTGCTCAGGCAGGCCTGATAGACTCCAACACGGCTGCTCG
GCTTCTGGAGGCCCAGGTGGTCTCAGGGGGAGTGGTTGACCTGCTAAGGGACAAGAAAGT
GTCTGTTACCCTGGCAGCCAACCTTGGGCTGATAGAGGAGGACCAAAGAGAGAAGCTAGT
TGCGTTGGAGAAATCATACCGTGGAAAATGCTCAGACCCAGATGCAGCGCTCACCAAAGC
AATGTTGCAGCTGCAAATGGATGGGGTTGTAGATCCCAAAACTAAGTCACCTGTTCCCCT
AAAGCAGGCCCTTGAAAGAGGATTACTTGGGCAGGAGGAAGTCTATCAAGCCTTGTCCCA
GCAAGTTGCGGAGGGTGGCATCGTGCACCACAACTCTGGAGTTAGACTGTCAGTTGCTGA
TGCTTTGCAGCGAGGTCTGGTAGACCGTGCCTTAGCCCCAGAACTGAGGGAGTTAGAGAG
AGCATGTCAGGGGGAGGTAGCCCTCTCTTCAAACCCAGATGCTGCCCTCCTCCAGGCATC
CACAGGTGCCATTTTGGACCCTGATTTAAAGTGTAGACTTACATTGACAGAGGCTGTCTC
CGATGGTCTGCTCGATGAGAGCATTGCCAAGAAAGCAATGGTTTCTCCAGGTGTAACAGA
AGGTGTTTTGGATCCACAAAGTGCCCAAATTGTGCCTTACTCAGACCTTGTAAACCAAGG
CAAGATTGACATTAAGAGTGGAAAGCGCTTCTTGGAAGTGAAGCCTTTCAAGGGAATCCA
GGATAAGCAAACAGGTGAAATCCTGAACCTAGCTAAAGCAATTGCATCTCAACAAGTTGA
TCCAGTCCCAGCACTCAGAATGTTGCAAAGCCAGGCAGACACTGGAGGGATTATTGATAT
TTCCAATGGAGCTAGGCTCCCTCTGCCTAAAGCCTCTAAGAAAGGACTGGTGGGAGAACA
TATGGCCAGGCTCATTGCCACCAACCAGGTTCTGAAAGGGGGCTTGCTTGACCCTTCCAC
TGGGCAGAGAGTCTCTAGCCTGAAGAAAGCTGTCAAATATGGGCTTATATCCAGAGAAAT
GGCTGCAGAGCTCCAGGACAACCTGGGCTCCATGGAAATAGAATGTGACGATGAGGATAG
TTCAACACCCGTTGCCTCTTCAAGTGGGACCTATAGTCCTGCAGTCACATTATCAATATC
CAGTCCAGACAGCCAAACCAAAATAATTATTGAAAGCTCTGAAGTGATTTCTCCATCCCC
ACATCCAAAAGAGTCAGAAAAGGGGTACCCTTTGATCACAGAGGACATTGTGAAGACTCT
AGAAGCCGGAACATTCAAGCAGTCAGGAGCTCTGCAACACCATGGCTCTGTTCACATTGA
AGAAGAGATGGAAGAGGAACAGGTCTCAATAGCCGGGAAGTCATTGGAAATTGAGTCAAA
CCAGTCAGTCAATTTGTTGGCTCAGTTTGCAATCAATGCAGAGAAAAGGCTTCAGCAGGC
CCTTCAGGAGATGGAGACTCCGCAAGATGTTACTGTTAGACCACCAGAAAAGGGTAACAA
AAATGTGTCTAGATCAGTTGGTGAAAGTAGTTCAATCATGCAGCAGGGGCAGTCTGCTAT
GGGCAAAGAACCACAGATGGATTCGACAGTGGCCATTGGCAGAGCATGTAGGGATCAAGA
GGGCAACATAGACATGTCTACCCTAGTTGAGAGAGATGAAGGGAAGACAAATGTGGTAGA
AGACAGTACTGAGAGAGTGGTGGAGCAAGGTAGAATGGATGTTGAGAGGGATACAAAGAT
TGAGGCCAGAGAGAGTGATGATCTTGGACATGCATCACCCCCTTCTAGGGAGGCCGAAGG
TAAGAGCACAAAGAAGAGGAAGAATAAAAAGAAAGGAAGAGGGAAGGAGGTTGATATTGA
GCAAAGACCCTCAGAAAAAGCTGATATACAGAAAACGGAAAACAAAGACCAGAATGCACA
ATCAGAGGGTAACGGTCATAAGGGTAAGGATAAGGGTGTTGAGTTCACTAGAGGTTATGT
TACCCCACAGGAGAAAGAGGAGTCACTTGTGCAAGATGTTCAGTCTGCACTCAAAGGTGC
CAAGGTACAGACTGTAGAGAGGTTTGGCCATCCAAAGGATATTGGCAAAGTAAGGCTAGG
TTCTACAGTTCCACCAGGAGCCATAGAAGATGCTCTTGAGGTAGAGAGAGAGGGTACAGA
GTACAAGGTCTTCGTGGATCAAAGACCGGTAGAGAAGAACAAAACGTCTAAGATATCTAT
AGCATCAGAGAAGGTTGAACCTGTGACAGAGGAGATACCATCCATCCATGATAAAGCAGA
TTCTGAAGTGACAGTAACGAAGGCTGTTCTCGAAAGCTTAGACAAAAAGTCTAAGATACC
CACAGGAGCAGAAAAGTTTGAACCTGCGACAGAGGAGAGATCATCCATCCATGATAGAGT
TTCTAAGGATGAGCAAAAGTGGGAGGTGGAGCAGATTGTGGAAAAGAGTGATACAGATGG
GGTGGAGACAGTTTCTCAACAGACTGGACAGCAGGAGCATAAGGATAGGAAAGAGGTGGA
ATTCACTCCAAAAACCACCCCAGCAGCCAATGATAAAGAGGCCCTTTTACTGAAGGCAAA
AGAGAGTATTCAGAGGAAGGTGTTTGGACGTGGTGTTAGTGAGAAGCAAGCTGCAGAGGG
GCTAGTGGCACTGCGTCAGGTAGTGGGGAAGAAAGAGAGTTTGGTGACATCTGTAGAGGA
AGTTAAGACTGTGGGGAGTCCTCCTGAGGTTTCACCAGAAGAGAGGGAGGGTAAGGGAAT
TGACAAGAAGGAAGAAGGAGAAAGAGAGAAAGTTCTGCCTGACCATTCTACAATAACTGT
AGCAGCAGAGGAAGTGAGAAAAGCTCTGCCATACCAGGCTAAAGAAGGAGAGAAAAAGGA
GAAAGTTATATCAGACCAGTCTACAATAGAAGAGAAAGGGGAGAATATTGAAGAAGGAGA
GAAGGAGGGGACATCTCAAACAGACCAGCTTAAAGAGACCAAGCCGGGAAAGAAGAATAA
GAAGAACAAGAAGTCTAAGATGTATAAAGTGGTAGAAAAAGTTGAACCTGCGACAGAGGA
GAAACCATCCATCCACAATAGAGCAGATTCTGAAGTGATATCGACACAGGCTGATGTAGA
CAGCTCAGTCTCCGGGGATGAGCAAAAGATTGAGAAGCAGCAAGACAGTCAATCAGACAG
TGATGTAACAAGGGTGGCAAGTGGTGGTGAGACGAACAAAATGGCTGCCTTTACCAAGAG
TCCTAGTGGAGTTGACACCAATCAACAAAGATCAACCCACACCACTGCACCATACCAAAT
CGATACACATCTTGAGGAGAAAACTAAGGAGGACATTTCTTTGGGGAGAGAAACTGATCC
ACATGGCAAGAAAATTGAACAATTTAGGATAGGTACACCTGAGAAAGATGTCCACCCAGA
CACCCATCGTGTTATTGACATTGTGGATGCCTCTCCTGAAGCCCTTGTATCCATGTCTGG
CGCCCATCTGGTCAAGGCCTCTGTGGCTCCAGGTACCCAGACTGCTAAGCACACAGAGGA
AGCTGATGCACCTCTGGTGAAAGATACTGAGGAAGACAGGTCTCTGAGCAAACAAACTGA
TCCACTTGGCAAGGACATTGAACAACTAAGAATTTGTACACCTGAGGAGGCCTCTGTGGC
ACCTGCTACCCAGCCGGCTAAAACCACTGGCAAAAAGAAGAAGAAGAAAATGAAACCGCA
GCAAGAACAACAGCAGGAGCAGAAACTTAACAGTCCCACTGAAACAGAGTCTAAAGAGGA
AAAGTACCTTGAGTCCACAGAATCAGGACAGTCCTGGTCTGACGAGACCCCACAGTCTGA
TAAGATTGTTGAATCTGATACAACAGAGGTACCCGAATCTGATACAACTGACAGCTGGAA
GGAGGATGGAGAAATCAAAGAATTGGAGATAAGGAAAGAGAAGAGCCCAGCTAAGAAGGG
AAAGGTAAGCAATCGATTTAGGAGGTGAAAAGCAAATTCTCTACTTGGTCATACTTGATC
TGTATTGTGTAACCCAATAATAAGCTGTCAAATGTCAATTTTTTTGTTTATTGGAAAAAT
GCCATTCAGACTGATCCTTATCTGACATTCCCTTTCCATCAGTCCTCATTGCTCCGCCAG
GAATGCCTGGAACGTGACCAGCAAATTGTGGCTCTTCTCTCTATGGTGAGACACATCGAG
GTTCGTGTCAAGCAGCAGCAGCAACAGTCGATTGGTCGCAGCCTCATTGCCCTTGATGAC
ATTATCAAACAAACAGATGTAAGAGATTTGTACCTGTTGAAAATTTATGATCTATGATGT
TACCACAATTGAAATCTTAGGTTTCAAATTTGACTAAACTTTCTATTATCTCAGACCTTG
GATCTAGAACTTCGGGATTTAGAACCCCAGGTCAACAAGGAAGTGGATGCTGCTGGGCAG
CTGCTGGAGCCCCGCCCACAGGAAGTCCCTCCTCAGCTACTATTGGCCTTGGAGAAGGAT
GGGCGAAGCTTAGCTCGAGGTTACAAGGCTGCCAGAGGGGTTTCTGAAAACATCCTGCAG
GGGCTGCGCGCACACAGAGAGGCACATAAGGTAATGGTACATAGAATGGTATAGTGCCCT
CAAACTCAACTCTGGACCTCGAAGCCAGTTCCACTGCATTTTTTCTTTGTTCCCCTCTAA
TCAAGGACTTATTTAGACCTGGGACACCAGGTGTGTGCAATTAATTATCAGGTAGAACAG
AAAACCAGCAGGCTCCAGACCTCTTAGGGTAAGAGTTGAGTACCTCTGGTATAGTGGATT
GATATATGAGATCTGTGTGTTTTTGGTGTTTAATCCACTATTGTCACCCTTTGCTAATCA
GTGCTGTTTGTTTCTCTCTCTCAGGAGGCATTGACTGGAGAACAGAAGTCACTTGGTGGG
CGAGTAGAGGATCTTCTTTCCTGGCTGAAGGAGACTGAGGCACAAATTACAGGAATGGAT
GGGCAAACCCAGGGCGAGACTCCTGCTCAGCTCACACAACAGCTCCAGCTGTGCAAGGTT
AGCACACTCACCCCATACTTCAAGTTTTATATTGTACCCTCTTCTTGTGCACTTTCAAGT
GTCCAATTATTGACCTTGTTCGGATTCAGCCTACACTTTGCTTCATGTCCAGCTATTCCT
CAGTTCATCATCTCTACTTTCTTCTTTCTCCCTCAGGAGTTGCAGTCGTCTCTCTCGGCC
CGCTCCAATGACGTCAACGCGGTGGCCTTTGACATCCAGGTGTTCATCTCGGAGCGGGCT
CAGGACCTGGCTCCCGAACAGAGCAGGCACCTCCTGGGGCAGCTACAACAGCTCCAGAGG
GGCTTCCACCGAGCTGCTGGCCAAGCCCACGCCAAGACCGACGCCCTCGCCGCCCAGAGA
GAGAGGGAGGAGGAGAGGCAGCGCAGACACAAAGAGAAAGAAGAGGAGGAGAAGGAGAGA
GAAAGAGAGAGACAGAGTGCAAGGGAGAGAGAGGTTTGCAAACCGCTGGCTATGTTGCAC
AGTCCCATTGGAGTGGTCGAATGCACGTTTAAAATACTCACATACATTCAATCATCAGTA
ATAACATACTTTACCATAACTTTTGTGGTCATGCTATCACTGTTTAAATTCTCACTTTTT
ATCACATATGTTTTGTAACTGGCAAACCCATATACATATTACTAATCATGTCCATCAAGG
CAAATATACTGTTCTAACTTAAAAAATAATTGTCTTATTTACCATATTTACAAACTCAGT
ATCACAACCACCCATGTCTAAATGAGGTTTATAATTTACATCAGCTTGGCAATCAACCGC
TGCTGCTATTGTGACTGATACTCGCACCACAGGCTTCTATGCCAAACGTGTTTTGTCCTC
TGCATGTGTCCCTGTATAACACTTGTGTGAATTAACATGTCTGCCTTGCTCTTCCAGATT
GCCACAGAAGGAAATACGCTTCTGCCTCCACGGAAAAGGCTAGAGAGATTTAAATCAGAG
AAGCCTTGCTGTGGCTTGAATGCTTTCCTTTTGTCCTCCTCTCCCCTATTGTACGATGTG
GGGAGGAAGGAAAAAATTGCAAATGAGGACACTATTTGTTTGATTTTCTTTGTGTATTGT
TGTTTTGGCTTGACTGACCTCTTGATGATGATGCTATTTCTATATCTGTCTGTCTGTCTG
TCTGTCTGTTTGTGTGAATTCTGGACACATCCTGGTCAAAATCTGGCAAAGTGTGCACAG
ATTACATTAAAAGGGTTTAGAAACAAGGAAGTGTGCACTTAACGGAAGTGTGAATGGGTG
GTGAAGAGAAGTGTAAAAATATCTGGTTTTCTGCTCAACTGAGTGGAAAACGACAATAGG
GGTCTGATTCGACGTTATGGACTGACCTCTGTTTATTAGCAAAACAGGCAATATTACTTT
TCTCACACTTTCTTTTTGCTTGCATTTCTCCTTCCATCTCTCTTTCGACCTTCATCCATG
GCTCTCAGGTGGTGCAGCAGCAGAAGGCAGAGTGCTCACAAAAATTGGAAGGCCTTACGA
TGTGGTTGGCTGGAGCTGCCAGCATGCTGGCCAATCAAAGAGCGGGAGCAGAGTCAGGTG
ACGTGAATGTGCTGCAGCAGAAACAGAGAGAGCTAAAGGTGAGAAACGTTCAGATTTTCA
CATCCATGTCTCATGAAAGGAGATACCCACATGTTGTTTAGTTGCTCCCGGACTTCTAAT
GTAGCCAGGTTTCAATCATGCTAGGTCTCTTTGAGGATCCACAGTTATAGGTACTAGACT
ACATTAAAACTGTCGGGGCGTCTTACCGTATTCTCCTTTCTCTTCACATGCAATTTTGTA
TTCTCTGCTCCAGAGAAATATGCTACACTACCTGTAACCCCTCTATATCTGACCCTCTCC
ATCCCTCTCTCTCCCTCCCCCCCAGGAAGTACAGAAGGACCTGCTGACCAGAGGCGAGGG
CGTGGCGGAGACCATCCGCTCGGTGGAGGAGTTCCTGGCGGAGCACGGTGACAGCCTGAG
TCCAGAGGAGAGGGCCAACCTCCAGGGGGCACTGTCCCGTATGAAGGAGCAGTACAGTGC
ACTGACCGACACGGCCCACTCCTCCCTGGCCCAGCTGGACACGGCCATCAGCACCACCGT
CCATCAGAACACACAGAGGGTAAGGGTTTAAACTATTTGTTTAATTTGTATCTTTATGGA
TACTGTTTTGATTACTGAAGAAATACTATGGAAATAGCTACAGTATGGCAATGGCATGTT
CTAACGTTTCCTCTCTATTTTCTTCCCCCATAGGCAAAGGCAGTAGAGGAGCTGCAGGAG
ACTCGGGGCCAGATGGACTCGCTGCTAGAGGAGCTCTCCTCACTCAACCAGCCTGGGAAG
AGAGGGGCTGGCATGACTGTTACTGACCACCTCTCCTCATCCTCCTCCACATCGCCAGAG
GGAGGTCTACAATCACACAGTGACATGCTCCAGGTCAGACATTCTCCTTGCTCCTTGTTT
ATTCACGAAAGTCATTTAGTTCTTATTGTTGTGGTAGACAATTAAATGTGTTTAGAATGA
AACGTAATACTGCAGAAAAGGGCTCTAAAATTTCCTNNNNNNNNNNNNNNNNNNNNNNNN
NNNNNNNNNNNNNNNNNNNNNNNNNNNNNNNNNNNNNNNNNNNNNNNAACCAGCCTGGGA
AGAGAGGGGCTGGCATGACTGTTACTGACCACCTCTCCTCATCCTCCTCCACATCGCCAG
AGGGAGGTCTACAATCACACAGTGACATGCTCCAGGTCAGACATTCTCCTTGCTCCTTGT
TTATTCACGAAAGTCATTTAGTTCTTATTGTTGTGGTACACAATTAAATGTGTTTAGAAT
GAAACGTAATACTGCAGAAAAGGGCTCTAAAATTTCCTTTTTAGGTGCTTGGAACAGGTT
TTTGAATGATAGTCAGCGTGCTTCCCAATAAACTAAGGTGGCTTCCTCTCCTAATCTCCT
TTCCAGTTAAGACAAGGTGCTTAAAGTACATGAATTTGACACTCTGAAATTCAAGTACTG
GAATACCTTGAAAATCTGACATTTTCTCAAGTTGGTACTTGGAAAAGTACTTTAAGTTTA
ACGAGAGGAGAACAGATATTGATAAAATATATTTAGAAAAAAAAATGTATTGGTCTTGTG
AATTAATTTCCTCACGTGTTTCGCGCTGCGGTTGCCAGGCGAGCTTGCTCATTCCATCCA
CACTGCCACTCAGCCAGGCTGGTACAGAACTGACTTAATATGCACCGCCAAATGTCATAT
CCATAGCTAAAATGCCGGGCAAATGTGGATTCAATCCTGCCTTTTGTGTACATGGAAAAT
TTCTGGGATCTTTTATTTCAGCTCATGAAACATGGGACCAACACTTTACATGTTGTGTTT
TTTATATTTTTGTTCAGTACAGTTTACCCACTTTTTTTTACCACTACATCACTGGACCCA
ACCAATCCACACCAGGTAAGATACAAAAAATTTGTCAGACTTTGGCATTGCGAACATGAC
TGAATTGGCCCTGAAGAGCAACATGAAGGGGGAAAGACTCAACGCTGCATCCTGCGCTGG
CGCCGGTTCAACATTGTGACTTTTTCTCTGCAACAACCTCCAGAGCTTTTTCGCCAATCG
CCTCATTCACGGGGCGCCCTGTGATATTCCACAGCCGTGCTCCTGCCGTCATGGTGACCG
TTCACGTGCCGTTTAGCGCACACAGCCTACCCGCCTCACCAGTAGGCATGTCCCAAAACT
CTGCACATCACTACTCAAATTACAAAATCATCAGTACTGACTTACCACTCATGTATGTAG
TAAATAAGTAATGAAACAAAGTATTATTGAGTAAAACTTGTAAGATAGTGATGAATACGA
AGTTACTTTTGTTTTCATGAGGTTGTGGCGATATACTGCCATCTGGTGGCGACTAGCAAC
AATTGAATAATATGAACTATTACAAATGTGATAGTCCTTGAAAATAAATATCAGTGCTAG
AAAAAGTACTTGAAAGTCCTTGAATTTGACTTGCCGCTGTCTGTACGAACCCTGTTAAGA
CTATTGAGATGAACCCTCACTAATGCTCACTGTGACCCTATACGACCTTTGATCTTTGAC
CCCTCTACAGGCGGAGCTCCAGCAGCTCCAGGCCCAGCAGGCCCAGCTGATGCAGGTGTC
CCAGAATGCTCACTCCCTCCTGGACCAGCCTGACTCGGCCGTGCCAGCCGAGGAGAAACG
CCGTCTGCGGGACCAGCTAGACCAGCTCCAGACCCAACACCAGGAGAAGCTGCAGGCTTG
CCAGGAGAGGCTGAGGCGCTCGGAGGCCCTTAAGGACGAGCTGGCCAAGTTCCTCCAGGA
GCACGGAGGCCTGGGGACCTGGCTGGAACAGAGTGAGGGGGAGCTATGTTCCCTGGGGGA
AGGAGAGACGGACGCACAGGGCCTGAAGGGGAGACTGGAAGAGCACAAGAAGGTATGTTG
TTTTTTGGCTTTTCCTATACTAGTGTGGGTTAGAGAAAAGCTACATTGCATAGCCATAGA
GAGATGATTTACATTAGCGAGATGTAAGCATATAGGCTTACTATAAGAATAGTTTAGGGT
TTATGTTGG
>scaffold-34582
TTGTCAGTGGGCAAACGTACAAAATCAGCAGGGGATCAAATACTTTTTTCCCTCACTGTA
ACATGATGCAGCCACCACTATGCTTGAAAATATAGAGAGTGGTACTCAGTAATGTGTTGT
ATTGGAATTGCCCTAAACATAACACTTTGTATTCAGGACAAAAAGTTCATTGCTTTGCCA
CATTTTTTAAATGTTCAATTTAATGCCTTATTGCAAAGAGCATGCATGTTTTGGAATATT
TGTATTCTGTATAGGCTTCCTTCTTTTCACTCTGTCATTTAGGTTATTATTGTGGAGTTC
TACAATGTTGTTGATCCATCCTGAGTTTTCTCCTATCACAGCCATTAAACTGTTTTAAAG
TCAAAGTTGGCCTCATGGTGAAATCCCTGAGTGGTTTCCTTCCTCTCCGGCAACTGAGTT
AGGAAGGACGCCTGTATCTTTGTAGTGACTGGGTGTATTGATACACCATCGAAAGTGTAA
TTAATAACTTCACCATGTTCAAAGGAATATTCAATGTCTGCTATAAAATGTTTTACCCAA
TTACGAATAGGTGCCCTGCTTTGCGAGGCATTAGAAAACCTTCCTGTTTTTGTGCTTGAA
TCTGTGTTTGAAATTCACTGCATGACAGAGGGACCTTACAGATAATTGTATGTGTGGGGT
ACAGAGATGAGGTAGTCATCCAAAAATCATGTTAAACACTATTATTGCACATAGAGTGAG
TCCATGCAACTTATTATGTGACCTGTTAAGCACATTTTCACTCCTGAATTTATTGAGGAT
AGACATACGAAAGGGGTTGAATACTTATTGACTCAAGACATTTCAGCTTTTTATTTGTAA
TTAATTTGTAATAATTTCGAAAAACATTATTCTACTTTGACATTATGGGGTATTGTGTGT
AGGCCAGCGACAAAATAGCTCAATTTAATCAATTTTAAATTCAGGCTGTTACACAACAAA
ATGTGGAAAAGGTCAAGGGGTGTGAATACTTTGTGAAGGCACTGTATACGTTTTATAACA
GCTAAATGTTGGTATAACGTTAAATCAATGTCATTGAGAGCAAGCTGGTCCTGAAAAGTA
TTAGCTAGATAAGTAGTTAGTAATGACATCCATCCCAGGTGGATAACAGTCACTTATCAT
CAAAGTGTGGAAAAAGAGCGACCATTTCTCCTCCTAGCTGTGCAGCAGTGCAAAGCTCCT
TAACACATATCACATATGTTCCGGTCCTGTGTGTGTCATAAACGTGTTACACGCAGCGCT
GCCACTGTGGCCCATCCTGACACCAAATCACAGCACTCCCATGACTCACCTAAATCTGGG
GCGCTCTCAGCACCTCTACACAAACTGAACTGTTTATGTTGCTATGAGCAGCCCCCAGGA
AAGGCATAAATGAAATGATGCATTAAAAAGAGGGATATATGTTCTACCTGACCATAGCTG
TTATGCTTAGAATTGATTTAGAACCAAGATTGAGTGCCATTGTATAGTGCATTTGGAAGG
TATTCAGACCCCTTGACTTTTTCCATATTTTGTTATGTTACAGCCTTATTCTAAAATGGA
TTAAATAAAACATTTTCCTCATCAATCTACATACAATACCCTGTAATGACAAAGCAAAAA
CAGGTTTTTAGAACATTTAGAAAATGTAGTACAAATAAATAACTGAAATACGTTATTTAC
ATAAGTACTCAGACCCTTTGCTATGAGACTCGAAATTGAGCTCAGGTGCATCCTGTTACC
ATTGATCATCCTTGAGATGTTTCTACAACTTGATTGGAGTCCACCTGTGGTAAATTCAAT
TGATTTGGACATGATTTGGAAAGGCACACAACTGTCTATATAAGAAAAAAAAATTGCTTT
GTCATTATGGGGTATTGTGTGTAGATTGAAGAGAGAAAAAAACAATTTAATCAATTTTAG
AAAAAGTCTGAATACTTTCCAAATGCAATGTATATGTCCAGGTATATTCATAATTGAAAC
GTCAAATACAGTACTGTTCCTATGTTGCTAGTGTTGCTTTAACATGTTGGCCAAGTGCCA
ATGTTTTCTTATCAGTTATTAACATTAATATTAGCGAAATGAAGTATTAAGTGGTTGTGT
GGTTTGGCAGTTTGACTTTGCACAAACAGCTGGGATGCAGAACACATGGGCTCCCATTCT
GAAGACTGTACTCTACTCACTGTGAGTTATACTGTAGCAGAATGCTACTCTCTCCAACCT
TTCTGACACAAACACCAGCCCAGTCTGCCTCAGAGCACACCAAGAGCCACACGGTATGCT
GCTTGATTTGACCACAGTAGACCCAAATTGACCAATATCGCGAGTTGAAATCAAGTTAGA
GAAATGTCAGATCGGAAAACTCACACTGGGTGATACTCCCACTGTGTATTTTCCAACCAC
ACTGGATTAGGAAAAGACCGAAATAGTGATCATCAGCGCTACTGACTTGTACTTCATAAA
TTTAATGTTTCTCTAAAAGTTTACATTAAATACCGTATCTCAGGGACCCAATAAGGTTTT
ATTAACCACATTGTGATGCAATAATGTGACAGTGTGAGAGTAGGGCAGTTGGCAGGATGA
TATGGGAGGCAAGGCCAGGTCCCAACAACTCACTTCAATGGGCTTCAGAGCCTGCAGGGT
GTGAATCATTATCATTTCATTTACATTCTATGATAGGGTGTTATTACTGACACCATTATC
CAAATAATTGCCCCTCCCCCACCACCATGTTTGACATCATTTATTGTTAATGAGAGCCAA
CTGCCAACAACATCAGAATTGAACTTCATACAAGTATTGAAAAAACATAAAAGTTAGTGC
TTTAAACATGTCCAGATTCCTATGTGTGCCATGGGGCAGAACAGCCTGCTCGTTGTGATT
ACAATCAATGGTGCCTGTGATCATCAGGGTGGAAATGAGCTCTCAGCCCAGGAGCACAAA
CAAACACACACACACACGCACAAATGTGTGGATGTGCACCCCCTGGACTAGGAACACACA
CATGATCGTTTGCTATTGCATATGCACATACACACACGCACATGGCGCAAGACTCTAGCC
TCAGACTGGGGATTCATTTTATAAACACTGTGGTTTGCCAGAGCCATGTGTTAGCTGCAG
CATGTCTTATATTTAGAAGCAGCAGTGTATCGGTACAATATAAAACACGTCAACTTACCC
TGATGATGTTTTATTAGAGAAGTCAATCATTTTAGAGGCCTGTTTCCAATGGCATTAATA
GTTTAAGTGGCGAATAGTTTTAACATCCATGCTGTTCTTTTACAGTGTCATCAATTTCAT
GCACCTTCTCTGGTCCTGCCTCCTGTTGGGTTTTCAGAAGGGAAAATGACTTTAGCAGAG
GTATAGGTTAATGCACAACAAAGGCTACTTTATGAGTAATATTGACTTCTGTAGGCATCT
TATTACACATAAACATAAATAAGTTACATTAATTTGACTGGGTTTGAACCAGATGTGACC
TGATCTTTAGCAGACCTTACATATGGAACACCCAATGCCAGGCAGAGAAGACATATGGAT
TGTACATTCTGAAAGACAGACAGTCTGTACCAGTCAGGAACAATCAGAACCAAATAGAAC
AGCTTTTCTTACTCTCTCTTACTTAACAGAAACACACTTCTCTTTGAACCAACCAGATGT
TAATATAGTGTATTACCTGTTTCCAGTTGCATGACACAATGCCAGATTCATTATTTGATC
AAAAGGAGAGCAGAGAGGAACAGATGTCCTTGATCCATCAGTCATCTTTCTAATCTAATT
ACTTATCATTTAAATAATATATTCCCACAAGCAAATCTTTAAACCTTACAAGACAACCTC
TTATGTACAATGATCTGATTGAGATGATTATTATGTGATTCCGGTGGAACTGAGAAGGAG
GTTCTAACCATTCTAACATCCTCTGGGTGGATTCCTTCCTTCTGAAGCCGAACCCTGACC
GGCTCCTTGTCACTGAGCCCCCAGCCCCAGAGTCCCCAGCCCAGGTCCTTCCCTACCCCC
TGCCCTCCCCGCTCCACGGCTGCAGTGTCTGTCCTCTGGGGGGACGGTGACCTCTGACCT
GCCTCTGAGGCTCCGCTACCATCCAGCTCTCTGACCGGGGTCTGGTTACTGACTTCAGAG
GAGAGAGAGGAAACACTAGATCTAAAGTTGACTCCCTGGCCACTAGTCACTCCTAAAGCT
TTAGGTAACTGTTACATGGTGACAAGGGTCAAGGATTCCATGACTCGTGGCTGTAACCTG
AGTTGAAATCAAATCACAGTTCCCTTGACCTAAACTTATTAGTAATGCAGGCTTATTGAG
TATACTGTATAAGTAATACAGTTGAAGTCGGAAGTTTACATACACCTTAGCCAAATACAT
TTAAACTCAGTTTTTCACAATTCCTGACATTTAATCCTAGTAAACATTCCCTGTTTTTGG
TCAGTTAGGATCACCACTTTATTTTAAGAATGTGAAATGTCAGAATAATAGAAGAGAGAA
TGATTTATTTCAGCTTTTATTTCTTTCATCACATTCCCAGTGGGTCAGAAGTTTACATAC
ACTCAATTAGTATTTGGTAGCATTGCCTTTANNNNNNNNNNNNNNNNNNNNNNNNNNNNN
NNNNNNNNNNNNNNNNNNNNNNNNNNNNNNNNNNNNNNNNNNNNNNNNNNNNNNNNNNNN
NNNNNNNNNNNNNNNNNNNNNNNNNNNNNNNNNNNNNNNNNNNNNNNNNNNNNNNNNNNN
NNNNNNNNNNNNNNNNNNNNNNNNNNNNNNNNNNNNNNNNNNNNNNNNNNNNNNNNNNNN
NNNNNNNNNNNNNNNNNNNNNNNNNNNNNNNNNNNNNNNNNNNNNNNNNNNNNNNNNNNN
NNNNNNNNNNNNNNNNNNNNNNNNNNNNNNNNNNNNNNNNNNNNNNNNNNNNNNNNNNNN
NNNNNNNNNNNNNNNNNNNNNNNNNNNNNNNNNNNNNNNNNNNNNNNNNNNNNNNNNNNN
NNNNNNNNNNNNNNNNNNNNNNNNNNNNNNNNNNNNNNNNNNNNNNNNNNNNNNNNNNNN
NNNNNNNNNNNNNNNNNNNNNNNNNNNNNNNNNNNNNNNNNNNNNNNNNNNNNNNNNNNN
NNNNNNNNNNNNNNNNNNNNNNNNNNNNNNNNNNNNNNNNNNNNNNNNNNNNNNNNNNNN
NNNNNNNNNNNNNNNNNNNNNNNNNNNNNNNNNNNNNNNNNNNNNNNNNNNNNNNNNNNN
NNNNNNNNNNNNNNNNNNNNNNNNNNNNNNNNNNNNNNNNNNNNNNNNNNNNNNNNNNNN
NNNNNNNNNNNNNNNNNNNNNNNNNNNNNNNNNNNNNNNNNNNNNNNNNNNNNNNNNNNN
NNNNNNNNNNNNNNNNNNNNNNNNNNNNNNNNNNNNNNNNNNNNNNNNNNNNNNNNNNNN
NNNNNNNNNNNNNNNNNNNNNNNNNNNNNNNNNNNNNNNNNNNNNNNNNNNNNNNNNNNN
NNNNNNNNNNNNNNNNNNNNNNNNNNNNNNNNNNNNNNNNNNNNNNNNNNNNNNNNNNNN
NNNNNNNNNNNNNNNNNNNNNNNNNNNNNNNNNNNNNNNNNNNNNNNNNNNNNNNNNNNN
NNNNNNNNNNNNNNNNNNNNNNNNNNNNNNNNNNNNNNNNNNNNNNNNNNNNNNNNNNNN
NNNNNNNNNNNNNNNNNNNNNNNNNNNNNNNNNNNNNNNNNNNNNNNNNNNNNNNNNNNN
NNNNNNNNNNNNNNNNNNNNNNNNNNNNNNNNNNNNNNNNNNNNNNNNNNNNNNNNNNNN
NNNNNNNNNNNNNNNNNNNNNNNNNNNNNNNNNNNNNNNNNNNNNNNNNNNNNNNNNNNN
NNNNNNNNNNNNNNNNNNNNNNNNNNNNNNNNNNNNNNNNNNNNNNNNNNNNNNNNNNNN
NNNNNNNNNNNNNNNNNNNNNNNNNNNNNNNNNNNNNNNNNNNNNNNNNNNNNNNNNNNN
NNNNNNNNNNNNNNNNNNNNNNNNNNNNNNNNNNNNNNNNNNNNNNNNNNNNNNNNNNNN
NNNNNNNNNNNNNNNNNNNNNNNNNNNNNNNNNNNNNNNNNNNNNNNNNNNNNNNNNNNN
NNNNNNNNNNNNNNNNNNNNNNNNNNNNNNNNNNNNNNNNNNNNNNNNNNNNNNNNNNNN
NNNNNNNNNNNNNNNNNNNNNNNNNNNNNNNNNNNNNNNNNNNNNNNNNNNNNNNNNNNN
NNNNNNNNNNNNNNNNNNNNNNNNNNNNNNNNNNNNNNNNNNNNNNNNNNNNNNNNNNNN
NNNNNNNNNNNNNNNNNNNNNNNNNNNNNNNNNNNNNNNNNNNNNNNNNNNNNNNNNNNN
NNNNNNNNNNNNNNNNNNNNNNNNNNNNNNNNNNNNNNNNNNNNNNNNNNNNNNNNNNNN
NNNNNNNNNNNNNNNNNNNNNNNNNNNNNNNNNNNAATACATCCACAGGTACACCTCCAA
TTGACTCAAATGATGTCAATTAGCCTATCAGAAGCTTCTAAAGCCATGACATCATTTTCT
GGAATTTTCCAAGCTGTTTAAAGGCACAGTGAACTTAGTGTAAACTTCTGACCCACTGGA
ATTGTGATACAGTGAATTATAAGTGAAATAATCTGTCTGTAAACAATTGTTGGAAAAATT
ACTTGTATATGTCCTAACCGACTTGCCAAAACTATAGTTTGTTAACAAGACATTTGTGGA
GTGGTTGAAAAATGAGTTTGAATGACTCCAACCTAAGTGTATGTAAACTTCCGACTTCAA
CTGTATAGTATTTGTATCACATAACTTTCACATAGCATTACACATAATCCTAACTTTCAC
ATAGCATTACACATAATCCTAATTTTCACATAGCATTACACATTTCGGAATTTACAGTAT
GTACTTTATTGGCAATATCTGAATGCAACTGTGACGAATGTTTGAAGCGGATATGAGCAT
ACTAAGCTAATAGGCCAATAGGGCCTTACTAACTTCATTAATGATGAGCAGGTCACTTAG
GTCAATATTTGTTTATTCCCAGGAAGGAGCATTAAAGGGATTAGTCCTAATCAAAGGAGA
TTATAAACAACTATAACTCGGCTGGATGATAGTATTCAAACTGGTCTCTCTCCACTATGT
GCTGTATGTTAGCGGAGAAGGATGTTTGGTTAGGAGAGAATCAAATCCAATGTATTTGTC
AGATGCTTCGTAAACAACAGGTATAGACTAAGAGTGAAATGCTTACTTACGGGCCCAACA
ATGCAGAGATAAAAAAATAGAAATAATAGAAAAAAAATAACCTGCGGAATAAGTACACAA
TGAGTAACAATAACTTGGCTTTATACACAGGGTACCAGTACAGAGTTGATGTGCAGGAGT
ACGAGGTAATTGAGGGATATGGATAATGATTTCTAAGTGGAGGCCTTCTTAGTAAACACA
TAGTCAGATCTCAATGGACCTCTTGTTTACCTTTGACCCTAAGTCTGAGGAACTCAATGG
ACCTCTTGTTTACCTTTGACCCTGAGAAACTCAATGGCAGGTCCTCCTGACATCGTGTGT
TTGTAATTCGACACATTAGGATAGTAGATTAAATGTGAGAAGTGTTGCATCCACAAGGAG
GTGGATCACCTGTGTGATTATAGAATAGGGTTGCACAACTCCGATAACTTTCCCAAAATG
TTTGTAAAATGTAGCTAGTCTCAACAAAAACCAGTACCCTTCTCAACAAGTGTGCTGATT
TCTGAATCTGGAGCTATCCAAGGGCCAAGGGAATTCAGATAGACTTGTGTTACCATTCTT
TGTGTCTTTTCATGTGTCCTTGAGGATCCATAGAGTATTCTGTGTGTAACAGAGTTATTT
TCTGTGTGTTTCTGCAGTGACAGAGTCGAAAACTCTTGAAATCGGAAGGTCATCGAATCC
TGGCATGACCACAATACATTCTTAAGCTTACTTCTTAAGTGCCTGGTAATAAGCCCACTC
TTGGTATTTGTGATAACCCTCTCCGCAGACATATTATTTTGTCCTACAGTTGTACAATGT
CTGCCATGCATGTAGTGAAGTCTCCATATACGTCCATACCTGTTCTGGTCTTCATTAGAC
TACGGCTGAGCATCCTCCCGGCCTGACAGAAGGTTTTTCATCTGCAACTCCCCAGCCTGG
TCCTGCTCAACCAGAGTCTAACCAAAAACACCCCACAGCCCTGGGCAAGGTCAGAGTTCC
CACCAGCACGCAACATTACAGCAACATTGCCTTCTCTAATGGAGAAAGAACAACATTGAA
GTTACTCAGACAATATATTCCAGTCCAACCATTCATAACCATCCAATGGAAATGGAATAG
TTCCAGATGGTTGTGATCTAAAAAGAATACCGTGCTCCATCAATGACCTGGAACTCACAT
GGGAATAGACATGTGAGCATTCAAATCATTAAGATTACCAATCATAACTAGTAACTTGAC
GAGTGACAATGAATGGGAAATGACTGTTTAGCAAGAGTACTATATTAGAGGGCCCCAGCC
CCAATACTGCAGGGCATAAAAACCATCTGAAGTCCATTCATTCCTTATGAGGTACGGCTG
ATATTCTTTGGGCAGAGTGTGTGCATGCATTACGACGTGGTTATTCTATGGTAGGTGAAA
AGGGGAGACAAACAGACAGAACTAGCGTGCAAGGTTTGATAAGTGGCGAAGCATGGCTCA
GTGCAATGCTAATCTGCAGAACGGGTGCCGAGGGGTCAGAGGAAATGTGTTGGAAATTAT
TACTCTCCAATTAAAGGAGTTAGTGTTTTATATACCACCATTTTAATAACCGCCTAAACT
CAATGTCCGCACCCGTGTGTAAATCTAATTAGCATAATAATAAAACAAATCTGTCAGTTT
AAGCTAGAGATATCTTTCATCCACCGCATCTGCCTATGTAGCACTTCCACATCTGCGGTG
AAAGGTGACAGAGCTAGAGCTGTGTTTGTCAGACCATGAGACATCCTGAAAATTGGTCTT
CTCAAAAAATAATCTGTAGCGTCCGCACGGTTTGGCCTATAAATTATTATGACCACTCTG
TGCAAAGGTGAGACTCTCACGAACATGTACATGTTGGTTGTTTCATCTGAAGGTCCCCCG
GTACCAGTTGAAAAAATGAATGGAAGTGCACTATATATACAAAAGTATGTGGACACCCCT
TCAAATTAGTGGATTCGGCTATATCAGCCACACCAGTTGCTGACAGGTGTATAAAATCGA
GCACACAGCCAATCTCCATAGACAAGCATTGGCAGTAGAATGGTCTTACCATCATAGGAT
GCCACCTTTCCAACAAGTCAGTTCATCAAATTTCTGCCCTGCTAGAGCTGCCCCGGTCAA
CTGTAAGTGCGGTTATTGTGAAGTGGAAACTTCTAGGAGCAACAACTGCTCAGCCGTGAA
GTGAAGTGGTAGGCCACACAAGCTCACAGAACTGGACCACCGAGAGCTGAAGCACCCAGC
GCGTAAAAATCGTCTGTCCTCGGTTGCAACACTCACTACCGAGTTCCAAACTGCCTCTGG
AAGCAACGTCAGCACAATAACTGTTAGTCGGGAGCTTCATGAAATGGGTTTCCATAACCG
AGCAGCTGCACACAAGCCTAAAATCACCATGGGCAATGCCAAGCTTCGGCTGGAGTGGTG
TAAAGCTTGCCTCTGTTGGATTCTGGAGCAGTGGAAACGCGTTCTCTGGAGTGATGAATC
ACTCTTCACCATCTGGCAGTTCGACGGATGAATCTGGGTTTGGCAGATGCCAGGAGAACG
CTACCTGCCTGAATGCATAGTGCCAACTGTAAAGTTTGGTTGGAGGAGGAATAATGGTCT
GAGGCTGTTTTTCATGGTTTTAGCTAGGCCCCTTAATTCCAGTGAAGGGAAATCTTAACG
CTACAGCATACAATGACATTCTAGACGATTCTGTGCTTCCAACTTTGTGGTAACAGTTTG
GGTAAGGCCCTTTCCTGTTTCAGCATGATAATGCCCCCGTGCACAAAGCGAGGTCCATAC
AGAAATGGTTTGTCAAGATCAGTGTGGAAGAACTTGACTGGCCTGCACAGAGCCCTGGCC
TCAACCCCATTGAACTCCTTTGGGATTAATTGGAATGCCAACAGCGAGCCAGGACTAATC
GCCCAACATCCCTGACCTCACTAATGCTCTTCTGGGTGAATGGAAGCAAGTACCCGCAGT
AATGTTCCAACATCTAGTGGAAAGCCTTCCCAGAAGAGTGTGGGCTGTTATAGCAGCAAA
GGGGGGACCAACTCCATATTAATACCCATGATTTTGGAATGAGATGTGCGACGAGCAGGT
GTCCACATACCTTTGGCCATGTTGTGTATATATGGAGAATGTTTAATGCCAAAAATATGG
GGATAAATACAAATAACAAATGTTTCCTGATCTTCTTATATATCTTAGATATAGGATAGA
CACTTCAGAACAAACTTCCTTTTGATATTTTTTTGGGACTATCTGTTATTCAATTGTATG
GGCTAATAGCAGTAAGGCCAAAAATAATTTTTCATCAAATCACTTTGTTATATCTTTTTT
TGATACTTCAAGGGTCTTAAAATTCCAAATGAAATAGCTAAATGATCCTTGGTTTAACCT
TCTTAAAAAAATTATATATAGCTTAGTAGAACCCCCCCCCCCCCCCCCCCCNNNNNNNNN
NNNNNNNNNNNNNNNNNNNNNNNNNNNNNNNNNNNNNNNNNNNNNNNNNNNNNNNNNNNN
NNNNNNNNNNNNNNNNNNNNNNNNNNNNNNNNNNNNNNNNNNNNNNNNNNNNNNNNNNNN
NNNNNNNNNNNNNNNNNNNNNNNNNNNNNNNNNNNNNNNNNNNNNNNNNNNNNNNNNNNN
NNNNNNNNNNNNNNNNNNNNNNNNNNNNNNNNNNNNNNNNNNNNNNNNNNNNNNNNNNNN
NNNNNNNNNNNNNNNNNNNNNNNNNNNNNNNNNNNNNNNNNNNNNNNNNNNNNNNNNNNN
NNNNNNNNNNNNNNNNNNNNNNNNNNNNNNNNNNNNNNNNNNNNNNNNNNNNNNNNNNNN
NNNNNNNNNNNNNNNNNNNNNNNNNNNNNNNNNNNNNNNNNNNNNNNNNNNNNNNNNNNN
NNNNNNNNNNNNNNNNNNNNNNNNNNNNNNNNNNNNNNNNNNNNNNNNNNNNNNNNNNNN
NNNNNNNNNNNNNNNNNNNNNNNNNNNNNNNNNNNNNNNNNNNNNNNNNNNNNNNNNNNN
NNNNNNNNNNNNNNNNNNNNNNNNNNNNNNNNNNNNNNNNNNNNNNNNNNNNNNNNNNNN
NNNNNNNNNNNNNNNNNNNNNNNNNNNNNNNNNNNNNNNNNNNNNNNNNNNNNNNNNNNN
NNNNNNNNNNNNNNNNNNNNNNNNNNNNNNNNNNNNNNNNNNNNNNNNNNNNNNNNNNNN
NNNNNNNNNNNNNNNNNNNNNNNNNNNNNNNNNNNNNNNNNNNNNNNNNNNNNNNNNNNN
NNNNNNNNNNNNNNNNNNNNNNNNNNNNNCTCAAAGGAGGTTGGATGCTTTTGTTTTGAG
GTTTTCACATTTGAGCGCTGTGGTATTTGGTGTGTGTGTAGAGAGGACTGTGACAAGCTG
AAAGGGAGCTGGTCTGGCTCACAGAGAAAGGAGGCCTTGGCTAAACACTGGCCAGGGTCC
TGAAGCATAGAGCAACACAGTGGAGGATTAGCATCCATGGATATAGGAACTAATCTCTTG
TGATATACTATAGCTGTACATAAACAACATCATGAGAGCAGAAAGGCCAGCCACTGACAT
AGCCACAGCCACTGACCTACTGCAGAGAGAGGGGGAGAGGGCCTGAATGGGTTTAAGGCA
GGGCTCGCAATAATTAGCTAGCTGCTGACTGTAGAAAGTGCTGGGTCTTGTCCACTTGGA
AATGTGGACGTCCTTAGAGGGACAGCGACCAATCGTCTACAGTCTAGACTTCTAGGGCCT
CGGTTGGCACAGAGGAAGTGGTTAAAGATACACAGTGCACACACACACACACACACACAC
AAACTCCTAATCCCTGCCTACATGTAAATATCTACCTCAACTACTCCAGTATCCCTGTAC
ATTGTAAATGTGGTACTGGCACTGACCCTGTATATAGCTTTCGCTCTTATTTCTCCTGGT
TTAGTTATACTATTTTGATATTGAACACTGCATTGTTGGGATGGTCTTGCAAGTTAAGCA
TTTCACTGTACTTTTGCATGTGACAAATAAAACTGGAAATACACACAGGCATGGCAACGG
AGATTGAATACCTGGCAATACGCAGTACATTAATCTTGTAATGTACACAAATCTTGATAT
ACCACAAAACAGTGGAATTATCATACGTTTTTTACAGATTCATGATATTGTGTTAATAAA
CAGTAATAGATAGTAGCTTAAGACCATGCCATTATAAAACCCATGTGCACAGAACACTTG
GCATTCTTTGGGAGAGCTAATAGACTGTCTGTCTGTTGTGTATATGAAAAGAAAACTAGA
ATATGTGGTTTAAAACAGCAGTGTAGACATTTCTAGGGGCAAAAGGGCTAGCCAAGTGTA
ACATGTTGGGTCGTCCAATACAAACGTCAGAATGTCCAGACTATGTAAAACTTAAATCAG
GCCACACACTTGGCCAGTCCTGTGAGGTGTTTACATGTAAAAAACATATATATGTATATA
CATTTTTAGTCAGAAGACGCTCTTATCCAGAGCAACTTACAGTTAGTGTTCCATGGTTCT
GTAAGGGTGTTACTGGCACAACAGGCGTAGAGGGTACGAGGGTGTCACGGCTAAAATACA
AGCCGCAGGCAGCTGACAATGAATGACTGACACATCACAACCAACAAAAAAGCATTAAGT
ATCAATAGCATCTGTGAGGTATGATCAATATAAAACACTAAAAGGAAAACATCTCAAACC
TCTGGCACACCATCCTCATTTTGGTTGCTTTCATATACTGTGTTCTCTCTCACACCAGCC
TTTATTTACTCACAATAATGTCAACATTCCACAGTGTATTGGAAAAGTGAAGGGATTGCG
AAAAGAAGGCTTTAAAGCTGTTCAAATACTAACAGTACACTTTAATTAACTGGCAGGGCA
CAATACTGCAGCCTAAAGGAGAGTATTATGTCCAGGGCATAAAACTCCAGCCATGGCTTG
CTGGTAAGCTCTGAATGATCTGTTTATTTGGACTGTTTGAGTGCATGTCTCAAGCTCCTG
GGTAGATCAGTGAATATGCTGTGTTGGAGTCTGGCATTATGGACTACACAGCCAACATAA
GCACCAGCATCTGCCAAATAGTTTAACGTTTAGAGAATATACACTATTTCATATTGACTC
CTCATTCATAGTAATTTCAATTAAGTGGGAAAAGCATAAGGAATAGGTTAAGGATTATTT
TATTACTTAACAGTTTCTGCAGTTTCTACCATGGAAAAATAACATGTAACATGAGACTAT
ATTTACAATTCAATTTTTACAAAATGTCTTTACAAGATGTTTTGCCGGATCAAAAACTCT
AGACTAAAACACTCAAAACACACACATACATACACAAATCAAACGTTGTAATACACATAT
AAATAAATATAGACATTCACTGACTGTTCCACAACAAATATTTCTACAGACAATAACATA
TACAATTCGATCATTTCCACACAGTTATAATTTCATTAATAAACATGACATATTATTCCC
CATATAATTCTCTGTTACTGAAATATTGCTAACATATTAAAGAGGTAACACAGATGTATT
TATGCCTACAGAACACTAATGTTTGACATGCAAAACCATTACAAGCATTCAATTTGAAGC
TAGTAATTTATTTACAGTTTAAAATCAAACTTACTCAGTGCTGGACTTGGATGGAAATAT
GTGCCGATACTCATTTTAGGGGGGACAAACTCCATATTAATGCAGGAGCTCCACAATACT
TTTGAGCTAATATTCTATAAGAAGAACAGGAGCGCAAGCAGTAGAAAATTTGAGGTGCCA
GTACTCCGCTCCAGTGAGCTCCTGCCCAAGTCAAGCACTGAATGTACATGCAACATACTA
TGAGAAATATTCTGGGTTAAACTACACTGGTTTTAGTTACATTATTCATCAGTACATACG
GTATGCCTAAGGGACATCTTTTTACTTACTTGGTAAAACAAAATAAATAGGTGACATTTC
TCAACGAATACATGATTGTGTTTTACAATTGTATAGCATTGTCTTCAATTTAGTTGCTAG
GGTTGGGCGGTATACAAAATTTCAATACCATGCCTGTGCCATCCCGGGATATATAGTATA
ACCGGTAGTGCACACAAGGGCCACCATTTCTTTTTTTTTACTTAAAAAAAAAGCCCAAAC
ACGTAACTTAACAGAATGCTAACAAAATGCTAACAAGTACTAAGGAATCCTCATAGCGGA
TCCTGGGCAAATGCTAATGAGCGCATGCGAACATTTACTACTAAAACAGACAACCCAGCT
CACAAAGTTATGCAAGTATCGCAAAACGCAGTTTGCAGCACGCATAAAACAAATATTAGA
CAGCAGGGGTTATAATCCAGGAAGGGATTGTCTCTGCTGCTGTTACCAAGAAGCTTGATC
TTGCAAACTCACGTTAGCCACTTAGCTAACATTAGCAAGTTAGCAAAACCCAGCTGGAGA
GAATTTATTTGGCACATCTTAGATAGTTAACTTAGTAGTTATAAGATATATAGCTGGCAA
ACATTAATAGTGAATTTCATAAGTGTAGCTCAGTTGGTAGAGCATGGCGTTTGCAACGCC
AGGGTTGTGGGTTCGATTCCCACGGGGGGCCAGTATGAAAAATGTATGCACTCATTAACT
GTAAGTCGCTCTGGATAAGAGCGTCTGCTAAATGACTAAAATGTTTTTAAAAATAACTTC
ATTACCTCACTTAAGTTGTGCTGCAGGAGTGACTCACCTCAAGAAGCTCCCATTTTGCTC
ATTGTGCTTCTTTGTAAACAGACACACATGGCTGGCTCAAACAGCTGTTTTGGGAAACTA
GTACCTTAAGCTTCATAATGGAAAATCATATAACAGGTGAAATGATGAACACGATCTGCT
TTATCTATTACCTAGTGCACAAGTTGACTGCAGGTATTTAAAAAGTATCAATATTCAAAT
GCATTTAAAAAAACAAAAAAAAAACGGTATTGACGGTACTGGAAAGCCATACTGATAATA
TTTTGAAATAAGCTGGGATGTGGTATATACGGTATACATCCCAACTCTATTAATTACCAT
GATATTCAAACGAAATGCTTGAATATCATGGTAAAAAAATTATTGTGTGTCCTATTTTAT
CTAATGAAATACAATTGGAATTGGTAATATACTGTTGCTTTGTAATTGGTTATATTGGAT
GAAAACAGTTTGGGAACTCCTTAACCATCTTAGTCCCACAAAACTTTCAGTGAAATAACG
GGAGAATGAACCAACCTGTCCTAATGAAAAGTCCTACGTAAGAGTATGTATCTGACTGTA
TGGTGCAGAGAGCCCAGTCAGTGGATTGAATCTGAAAGGACTGTGAGGGGAAAGCATATT
CTGTGCAGCCTGAAGGTGAACCCATACCACATGGGTTGGGGTCAAAGTTCATGGTCTGCT
GTGTTTGCTGTGTTGCTGTTTGGTTCCACACCGAATTCCCTCCCTGGGTGAAGGTGCTGT
GAGACATTGATTCTGGCCACACTGGGTCTGATGGGCCAAGGGGTCTCAATGTCTCTCTGC
TGAGGGCTTCTGGTGTGGATGGTGCTGCCTGAGTCTGGGTCCTACAAAACACAAAAAACA
TGTCAATATCAGTTCCTAATGAAAGTTCAGAATAATGATCAAAAGTATTATGTGCTCATG
TAAGGAATATACTCATCAGATGACCTCAAAAGATGTCACTGAAGAGTCACAGATACGCTC
CAATGAGCTACGGTATTAAGACCACCTGGACACAGCCTGGTGGTTAACTAGAGGAGAGCA
ACAGCTGTGATCAGTGGTCAGTGAGTTGGTACTTACGGTGTTGCAGGACTGGTAACACAC
TGGGGGTCTGGAAGGTCTTGACGGTGGCAGGACCCTCCCCTCCTGACGTTATCACCTGGA
CCTCCAGTCTGTAGTACGTGGCTGATCGCAGGTTGGACACCACCAGCAGATTATGGTCCT
GACAGGGTTAACAGCACAAGAAAAGACAATTAACCATCGTTGGTGCCACTGTAGAAAACA
TTATTTCACATAACACTCGGTATGTGAGAGGTATTCAGCCACTTCCAAGGACAAATCGAA
GCTGATAGAAAATTGCTTATTTTTCATAAGAACCCACACTAAAGAAGACGTTTTTTTGGG
GGGTGAAACCTTTTCTACAATTGTAAAGGATTTGAACAGCAATGTTGTATCAACTTCGAT
TTGTCCTCCAAGACTGTCTGAACACCTTTCTCACATACAGACTGTTGTTCATTGCATTCA
CCTTGTTTGGAATTCAAGGTAGTAAACCGTTCTGTTCCCCAGATCCTTTTTTTCACATAG
AAGTCTAGAGTGTTAGTCCCTTCTGATGTTAACATGTTGAATTAGATGTTGGGTAAACTT
GGGCTATATCCCATCTACCCTCTGCTCTCTATTCAGGTAAATAAAGATATATCCTGTTTT
CTCTCTTTCCCTTCCTGATAAACTGAGTGTAGCGATGGGTGTTTTTATTTTCAGAGCTGC
TAGCAGCTCGCTGGGCGGAGAAGACAGACAGAACGTGTTGTTGATAGATGATGTAAAACA
GTGGGTTTTTCAGCGCGGTCACGCAGGATGAAAGAGGAAGCAGGGAAGGTAGATGATACA
CAGGAGGAGGAGAACTTCTAACGGGACACAACGCCCCTCCCTCAGATCTCGCTCTGTCTC
TCTGCCCACCACTGCTTATCTGGTTATTCATGTAAAGAGAGCAACACAGTTGTATCCTTA
AAATACCTCCACTCCTGGCAGGCGTTGTATAATGAAATGCTGAAGATAGCGCTTATTCAT
TCGCTTGGGAAAAATACAATATATCCCTTCCTTGCTAATCTTTTGTGTCCTACAGCAAAA
GCAAAGAGCTATGTCCTGGTATAACCTACTCTGAAGGGACTGCATGTAACTTTCCAAATA
AGAAGTTCCGTCACAGGAACAATAGTTTTATTTGAATATAATTTAATTTAATAGACTTAC
TGGAGGCAGGATCTGCGACTGGGAGATGATGCTGTTGGGCAGGCTGTTTTGTCGGCTCTC
TGTGGTGACCTCTGCCCAGGTGACCTGAAAGCCTGTGATTCGTTGATGGGCCAGGAACCG
TGACACCCGCCACAGGAAGTTGCCCGTGATGTTTCCCTCGTGGATGGAGAAGGATGCCGT
CAGATTCTCCGGCTTAGCCAACACTTTGAGAACTGGGGCTGCAGAGAGAGATGGGAATAA
ATATGTTGAAAAATACTCGTCTGATGGATATGTGTTCTTGGCATAATAAAAATGGTATGG
TGTGGTAAGAAATTTGTCACAGTAAATCAAAAAAGGCAATTGTCTACTTGTACCATAACA
TGAGAAGAAGCCTCTTTCAACAAGCGTGTGGAGAGCCTTGTAGTCAGACACATAATGTTA
AATGAGAATCAGCGTATCAGCATAACATGATCTGGTTGTACTGAGCAGCTGACTCACCTC
CCTCCCCAGGACAGGGGATGTGTTTGTGGCTCTTGTTCCTGATGGTGGAGCAGGACGGGG
TGAGAAAGGTGGTGCTCTCGTCCTTGGCGCGCCTCTTGGACTTGAGCATATGAACGGTGA
CTTTGTACTTGCAGGAGAAGAGCAGGCCCGGGAGGTTGATGTAGTTCTCCTGAGCCAAGA
AACACATTAAACGTTCAGAGCCTTGGTGACTTTGACATAATGTCGCCCAGGTCACGTCCC
TGAGAACCACCACAGATAATGAAATACATGGACACAAGAGAGGATCAGATTCCCTCCCTA
TGCCACGGAACATGGCCCACATTACTGGACCACTTTGAACAGGCACGTGTTAGGGGTTAA
CCCACTAGTCCTCCATTCAAACTACAATGCAAAATTATGATATCCTTTTTATGGGTTCCA
AGTTTAACACAAATATAATGGGGAAACTTAATAAAAACAAGGGACCCAGAGTACATTTCG
GGGTAATTGGAAATGAAGATGACATGTCAACTCAATGTTAATGAATTCTTAGCTGCATTC
TAATGCCGCAGACTTGTTTCAGACATGAATTAACAATTGACCCTAAAAAACATCTCCTGT
GTCCCTTTATCCAGGAAACGTGAACATTTCCTGCTGAGTGGCTGGAATTAGATCTTTAAT
TTGTAATAATGTCGTTCTACACTAGTAGTCGGTAACTCAGAGGGTGTGTGAGTATTCTCT
CTTATATGCAACAGCTCTGATTAAAAATAAACCAAGGCGCCATGTTCGCACATGAGACGA
AGACAAACGCTGTGCTGGAATCCTTCCCAGGAATCTACAGAAAAAGGATGTGTATTTCCA
AGCAACCAGAGAAGGGCTCTGTGAAGAATGTGTTGATTGCCAGGCCTATGCCATCCTGGA
ACAGCCCTGAGTTCAACCAGCGCCACACAACCCCACCCAACCCCCACCTCACTCACGCAC
ACGCACCCAGTCCCTGCACCCAATGTTCTCATTCTTGGGGTGCATGGTCCCCCATTCCCG
GAAACATTGTTTTAGTAAATGTGTTTAATTGGGCAGCGCACCACATTTGACCACACCAAC
TGAGTCATAATCAAAACAACAGTCTTTTTTTTTTTTTTTTTTTTTTTTTTTTTTTTTTGG
GGGGGGGGG
>scaffold-53738
AATGTGATTTTCTGGAAATTATTTTCTCAATTTGTCTGTCATAGTTGACGTGTACCTATG
ATGAAAATTACAGGCCTCTCTCATCTTTTTAAGTGGGAGAACTTGCACAATTGGTGGCTG
ACTAAATACTTTTTTCCCCCACTGTAAGTGCGTGAATTGGATCATTTTTCTGTCCTGCTA
AGCATTCAAAATATAACGAGAACTTTTGGGTGTCAGGGAAAATGTATGGAGAAAACAAGA
CTACAAGCAAATTGAAAAAGCGTGCTGATACTTGGAGTAGCTGTCCTTGGAAGTTGTGGG
AATGTATGTTTTTGGTTTCACACTGGTGGTGGGAACGAAGCCATACATTTCCTGACTGGT
AACAGAAGTGAAAATTTTGCCTGTTCTAGGAATGTTTATTTTTAGGTTGCAAGGAGGTTC
TGAGAACGTTTTACTCTGGTTCCTTGAAAGTTTTCCTGGGAGGTTTTATTAACGCGTTCA
GAATGGAAATTATAGGTTATTTTGAGTTTTTTTTAAAGGGGAACCGCACCCGCTGATTTG
GCTCGTTTTTTATCTTGCTCCTCAGGAAATGCTGGCGGCCATGACAGAAACCAAACGTGA
GTTGGCTTGGGGTGTGGTTTGATGTGGGTGTTTTTTGGGTGTGTCCTTGCCACCACCAAG
ACACACCCATCTGTCAGAACTTTCTCTGCAGCTGTTTCCCCCCACTCAATCACAACAAAC
AAATCTCCTGCAGGTTGAGTTCAATAATTACAGGCAGATGTATGGTGAGCTTTTTGTTAT
TTATGTATTCTTTATTTATTCAGGGAAAACCCATTGAGACCAGGGTCTCATTCACAGGGG
TGACCTGAACACAGCAACACAACAATCAAACACAATATGAAACAAAACAGTAATCAAATG
ACAGCAAATTACCTTTGAATAATTAATTTATAAAGCCCTTTTTACACGAGCAGATGTCAC
AAAGTGCTTATAAAGAAACCCAGCCTAAAAACCCAAACAGCAAGCAATGCAGATGTAGAA
GCACAGAGTAATATGCGAAAAATGCAATTGCTGAATTTATGTAGATATTCTAAAGTAAGT
GTTTTGATAACTTTCAAATGTAGTAACAGGTCCATGTAGAATAACCAACCCTGTACATAA
TACCATAGAAGCAGGGTTCAGCTAATATAACAATGTGCACCTTTCATCTTTCCTTGTCAT
TCCCAGCCGATACAGATACTGTGCCTATCAGCATTTTGTCTGGTGGTAATGTAGCTACCT
TGGCAAACATGTCAGAGTGGTCATACATTCCTCTGTGGTGTCCTGTATACAACAGGAGTT
TCCTGATCCTGGAAATCCACAGTGTTTCTCCTTCCCCATATTGACTGATACCATTCAATT
GAATAATAAAAAAGACAATACAAGTAAGGGTTGTGTCTAGTAAAATGTGTATGCAGAGTG
CCAGGTCTCTCTCCATTCAGAGACATCAGTATCAAGCCCGTCACATCATCTTGCAAGTCT
CCATGTGCTGCCTCCATACATGTTTCTGTGAACACATACACACATAGTCACTGTTCTATT
CCCAATGGCATTTAGGATAGGTAATATCTGACACACAAACATGTACTATGTTGAAGTTTG
AACAGGTCAGATAAAACCTACCCAATTATGGTCTCCCCATCAAATGACTGAGGCTGCCAT
CTGGCAAAAGCATCTCCAGTCCATCTGCAGAAATAGGCAGAGTTGAGGCAGAGTTCATCA
GTGACACATGGAATGAAAAGGGTGTTGCTATTACTGGACATTAGTGCTGTGCTGTATTAT
TAGTAATCATCTCATTGTGGATGTGTTGAGGGCCAGGTCTCTCTGCGTCTCATGCATCTG
TGAACACATACACACAGTCACTGTTCTATTACCAATGGCAGTTAAGGATAGGTGATATCT
GACACACAAACATGTACTATGTTGAAGTTTGAACATGTCAGACTAAACCTACCTAATTAT
GTTCTCCCCATCGATGACCGTTAGTAAGCAGGCAAGAGGTGAGGTTGGACGTGAGATTTT
TGCCAGAGCCCCATTAATGGGCATGGCAGCGTAGATCAGCTCCTGGCCCCTCATCAAAGA
TACTGGTCAGTCACACACAAATACATTCACACATAGAGCACTGAATACATTATCAATGGT
GGTTATGATTATCCTGGTGGAACCAACCTGATCGCTACGTTCACTTTTCTATTTGACTTC
AGATATCATAAAATGTAAAGTGAAATAGAACGTTGAACACAGCGAACAGGCTGGTTCCAC
CAGGCTAATCATAACCACCATTGATAATGTATTCAGTGTGTATGTGTATATTTGTGTGTG
ACCGACCAGTATCTTTGATGAGGGGCCAGGAGCTGATCTACGCTGCTATGTTCCAACAGG
CTAGGTTATGCACTGGACATTATATGCATCTAAGAAGTAGAAAATAAGCAACAAATAATG
TGTTTACATATATTATGTTTCAAAATGGGGTTATCAAATGTTTCAAAGTAATGAAGTGGG
TTACCTTCTGTATTTGTACAAATTATGAGCCTGTGAAAGCTGTTGCCACTGACAGGGGAA
GGTTGCTGGCCGGATACTTGCCAACATGTGGCTGACTGTTCCATTCATAGGAATGCTCAC
AGCAACTTGATAGTTTATCAAGTTGGGTCTTTTTTAATACAACTTTTCACATTTCACATA
ACACACATAAGCTGTCTTTGTTGATGAAGCTGTCTGTGTCATCAGGGCAGTAACTCGGTT
CACTATCAGAGGCTTCATGATGGCATGTCCTTTTCATAGGAGTCAAGGGAGACTGACAAC
AACGGAGGTACTTGTGTCGCATTACACACTTTTATTCTGAGGTCTTGCCTGACAAGCTGT
GAAAATAGCAAGTGAACAGTGAATGAAATTATTTTTGGAGGTTGCTAAACCATTGCAATC
ACATTGCTGGACATGTTATCATACCCACCTTTGCTCCTTCTGGTAGGTCCCGGCACCCGT
TCATGACAAGGGGTTCAGTCTGACACCCAACTGTGCACTTTGTCTAACAGAAAAACAGGT
TCAACGATTGTCATCATCCCTTAATTATATACTGTAACTCGAGAAATAACGTTTGGAAGC
TAATTCTATGCTTTACAAATGTAGACTGACTGACTCCAGATTGGATTCGATTCAGGCCGG
TGACGCCGTTACACTATGCAACCAACTGTGACAAATGTTTTGCTATGGCCCTGGGTTGGT
TTGAGTGTGTTGCTGTTAGTTAGTACATGGTTGTAGTTAGACATGAGTTAGTTAGTACCA
CCATAGCTGCATCTAATATTTATTTGTGCCCTAGACATGGTTTGCACCTTGGAGGCTAAT
GTGTCTATTTTGTCTAAATTACACACATTTAGAGTGGCATGGAAATACGATGGCATTGCT
AAAGTACGCCATATTATGATGTTGTCAAATTTACTTTAGAGAGATGGCAATGTTGCCATT
ACTGTTACTATTAAAGTTTGTCAAAAATAGCTAGCAATGCTAATGTTAGCTAGCTAACAT
ATGGTGGTCCCCTCAATCTTAGTTAGCTGGCTAAAGTCATACTGCATCTAAAGTCAATCT
GGTAACATCACAATCATGACAAAAGGTTTCCTTCTAATTATTTGCCTTCTTTTGAAACGT
TATCGTGTTTCCAAGCCAAATCTGAGTTGTATTGAATGTAGCGGGTTTACTAACATGTTA
GTTCTAGTAGCTATGTTGATTATGACGTTAGCTAATATGGTGACAACGATGTAGGCTGTG
TGTAGTGGTTAGCGGTTATGATATGAAGGTTTGGCTTGGTCACAGACAGCTGATGTGTTG
TGCACTGAAGTCCACAAGCAAAGGGACAAGGTGAGAGGAGGAGAGCGTGTAGATGCGATA
ACTAATTATACAACGATCAAAGGGATCATGATGTTTGTATGTGGCTGCTATGAAAGTAAA
CTGTGTTTGCATGTGCTCAGGGGCATATTCATTCCACCGATTCGGTTGAAAAACATTTCT
TAATCGGAAGCAAACGGAACCAAATGGGGATAAACATGCCTGAATTTGTCTAATAGAAAC
TCTCGTTTGCAACTGTTGGACTAATGATTACATCCTAGATCAGCTAGATGCAGGCAAGAG
TGTGTATTGAATGTGTCACTGTCTGTTACCTTGACATTCATAGGTTAGGTTGTAGCAACC
TCATGATGAAATAGGGAAATGTTGAGTATCATGTAGTAGCCTAAAGCTATCGATGTTACA
TTGAGCTGGGTGAATGGAATATGAATGACAGTCATCCAATATGCTGTAATAGAGGCCATG
CTCCTAAAAAAATGTATCATCCTCCCTCATCTTAAACGGCACCGACCACCACTGGTACAC
ACACATAGCCCAATATTAGACCTCTGATTAATTAATAAGTTGAGGTCTACGGCCATTCCA
TAGCGAATGCGTTTAAGACTTTGTTAAAACTCATGATCCAATGACTGTACCTGCTAGCAG
CATGTCCCAACACTATCTGCCATAACGCTGTGAGGTCGCTTAGGCAGAGTGCTCCTTTAT
ATTTTGTAAATATTTAATAATTTGTAAGTGTTTTTTGTTATATTTTTAAATGAACTTTTT
TGTTGTTGATAAATCTCTGTTTTGATCACATAAATATGGTGGTCTTCAATGTCAAAGTTA
CAGGACTTTGGTGTTAAATCCGTTTGCCTTGGCTAGCTAGCTAGCTGAATGGCTAAAGTT
TGCATTTAAATAATGCAGCAGCAGCTCAGGCTATTTTGTTTCACCTGCGGGTTGGAAGGT
GGAGTCTGGGGTGTCTGAGATGTCAGAGAGGCAGAGGGACTTTTCCTGACCACTGCTGAT
GTGTGGTTGATTTTCTGTCGCTTTACTGCAGTCTGACAAAGCGATGGGCCCTGATGGCCC
TGATAAAGAGCTCCTGGCTTGTCTGACAGACTGACTTTCTCATTGGCTGTACTGTACCAT
CGATGCACCCTCTGCTCAAGCCATACTGACTTTTCCGAACTGCCTCAACACCATTTGTTT
TCCATCTTTCATTTATTGTTCATTTTTTTATAATATATTCTGTTTACAAGAGGACTGCAA
TGGAAAAAAAGTTTTTTTGTTATCCTCTATGATTTTTAAATGCATTGTATCCACATGTGT
TGTTGTATTATATATTTTTTAATGGTCAAATAAATCAAATCGTATATATCCCACGTCTGA
AGCTACATCCATAATCGGTAGACCGTTCTGATTGGAGAATGAACAAGAAACTATGAAAAC
CAGTTTTTAGCGTCTATGTTTTGTGCTAGAGGTCTAATATTGGGCCAACACACATGCTAT
GATTCTAAACAAATTCTGTAATTCAATGCTTGCAGATTTGTTTCTCCAATAATATTATTT
TTGTTTGATATATTATTGTGTTTTACATTTTGTACCAAATAAAATATTTGTAATAAAGTG
TGTATTTTAATTTGTACATCATGATGATAAACTTGACTCTCCTTGGTTTGTGAAATCCAT
AAAGAAAACTACATTCTGCCATTTCTGGTCTCATTTTGATGACGTCAGAAACTTGCGTAA
ATACCGTGGGACAGAGTTGCTGAGCACTGCCACGAGTGAATTTGACAGATTTCACTGATT
TAAACCTAATTGTGGTCATTTAAAAGCAGTTATGGCTTCAGAGGAAGTATTTAAGGTGAG
TCCGAATGATTTGTGCATGCTCATGTTGGATTAGCACATTGTCAAACGATGCCTATTGCC
TTATCTGTCTGCTAAAATCTGTTGTAAACTCTCGCAAGCAGCAGATCCAGATGGTAGCTT
CACTGGACGTTAATGTTTTTGTTTACATTGATTTTTGTCTCTTTAGGTATCATCTTTGAA
AGGCAAAGTGACTCTGATCACAGGTGCCAGCTCGGGCATCGGGGCAGGGACAAGCATCAT
GTTCGCTAAACTTGGTGCCTTACTCGCATTGAACGGGCGCGACGTGGAAAACCTCACCAA
CATAGCCAAACAGTGCACGGACCTGGGTGCTGCCGAGGTACAGTCCAGTGTGCAATTCAT
GTCATTGTCATGTTGATACAATGTAACAGGTCGTTTACGCTGACATGGTGTTGTGCTTGT
TACAAAGTAGCTAGCTATAACGTTCTACATTCAGTCCTGCTGCATAGGTGTGTGGGTTGT
CAGTATAATGGAATGGATTAAATGAAAATGTGCAAAATCCGCCCACTAGTGCCCGTGGCG
TGCTATATCGAACGCTCCTAATTGCAATAGCTGTATTATGACAACACCACTGTAACAAAA
GTGATGAATGAGTAACATGCTCTGTCCATTGCTGCCCACCAGCCCTTGCTTGTACCAGGG
GACCTGACTAACGAGGACACTGTAAAGAAGACCGTGGAACTGACCATTGCCCACTTTGGC
CGGCTGGATGTGCTGATCAACAGCGCTGGCATCCTGGCCATGGGCAGCATTGAGACAGGT
GACCTGGCTCAGTATGACAAGGTCATGAACGTCAACGTCAGGTAGGATTAGCAGACCTGT
AATACCCTGAGGAATAGACTTCATGATAGACTGTAATGTAGGGCCTTGAATGACATATCT
AGGGCACCACAAACTATCCATGTTCTGTATTTATTCATTGCAGTGCATTGTTATGCAAAA
TCATGTACTAGAAGATCATGTCGGTATGTTTCAGACACTAACATCTCTACTTGGACTGTT
CCCCCCTTTTCTTTCTGAACCTTTTGTTATTCCACAGATCAGTGTACCATCTGACTCAGC
TGTGTGTGCCCCACCTCATCAAGACTAAGGGTTCTATCGTCAATGTGTCCAGCGTCAACG
GGCAACGATCAGTAAGTATTACCAGACCATCGTCTGTGTGTTGCTTTATCAGTCTGTTGT
AGCGGAGGTGAGTCGGACTCATTCTCTTGATGAGGTAGCCCTGCCTTTGACAAAAAATTA
ATAATTAGTGTCACCTTCTGCCCAAGATGGAAATGTACTCTTAGCCTAATGGTTAAGACG
TTGGAGACTGAGCTTCAGATCCCACCTGCGACACTCTATTCCAGTATGATTTCTGATGCA
CACAACATTTTTTTCTAGTTCCCAGGTGTCCTTGCCTATTGTATGTCCAAGTCCGCTATT
GACCAATTCACAAGATGCATAGCACTTGGTAAGAACAATTTGTTTTTCACTTTTCATTCT
ACTTTCTGTAATATGTATTATTATGCCGGGGGAAAATACAGGAGGTACTCATACGACTCA
TATTTCTTCCAGAGCTAGCGTCGAAGCAAGTGCGAGTGAACTCTGTCTGGTATGTGAAGT
CTATGTTTTGCTACCTAATTATTACGTATTATGTAGTTATTACAACATATTGATCTCCCT
CTCTGTTGTCTTTCCCCCTCCAGTCCTGGTGTGATCATAACAGATGTCCACAGGAGAGCA
GGGCTGGATGAGGAACAGTATGCTCAGGTAACCTACTATGTTATACAGAGGGACCTCACA
CATCATGTTTTACAAGGTTGTGTTCACTGGTTGGGGTTCCAAAGTGTATGTATACTGTAG
AATTTCAATGTTTAGAGAGCACATGGCTTACTATATGACAGAATTTTGTCAGTCACCTAG
CTATAATGCAATCGTTTTCTATTTCTCTGTCTCACTCAACTCAATCACTCACTCACTTAC
TGTCTCCTTCTACCCCATCTCTCTTTCTCTTCATTTTCCTCTCTCCTCCCCTCTTCAGTT
CCTTGAGAAGTGTAAGCAGACCCATGCCCTGGGGAGACCAGGTGAGGTGGAGGAGGTGGC
CCATGCCATAGCCTTCCTCGCGTCAGACGCTGCCACTTTCATTACCGGGGTCAACCTACC
CGTGGACGGTGGCCGCCACGCCATGTGTCCAAGATAATATCCTGTGACGTCATCAGTGAC
TGGCAGCCAATACAAACCTGAACTGTCTCACTTGGTTTGTGTCATTTTTTATTTTTATTT
ATTTTTATCTATCAAGTCTAGACAGACAGAATATAATGAACTGTAGAGTATGGCCTAGTC
TAGGGCTATAAAATATAAATAATGTCAAGATCCTTTAGTTCTTCTGCGTTCATCTAGATG
ACTGTACGCTTAGATGGGAGATTGGGTTTCAAAATGGGACATGAGTGCCCTCATGTGGTA
AATATGTGAAGTGTAAGACTTGACACTTCAAAAGGAAAAACCTTTCATATTTCAGTTGCA
ATAATACATTAGCTATACAAAAATGTAAAGCCTCAGAGTATGCACTATGATAATAATGAA
TTCAATATTTTATTGAAAACTAACTCCGCTAAAGGTGTCTTTGTAGCTGACAATTTAAGT
TGATTGATGATTACCTTATATGAGAGAATGACTCGATTGAAACACATTGATCTTCTTGGG
TTTCAAATATTTATTGAACACCTGAATGTTGAAGAAAATGAAAGTGTTGAAAACTAGAAG
CTGCAATATTATGAAGCTGACAGACAGAGGACCTGCAAAGATGAATGAATGAACATTATA
ACCACTAATAACATCTATCCCTTCCCCTAAACATAAATCTGCTGTTTCACTCAGTAAATG
TGTTATGCTTATAGTAATGAAAGAAATGCAAATGTAGGGCTCTTTTGAGTTGTGTGATAT
GAGAGGTATTCTGAGTTTATGGTTGGTTGGCCTGTAGAGTATCACAAACATGGTCAACAA
TAAGGTGTAAAACAGTAAGGTGTAAAAGCATTGAAAACGGTCCAAATACAGTACAGTTTT
GATTTTTTAAAACAAACAAATATAAAACGAAATCCATGAATCCCCAAATGTATACAAAAT
AAAAAAAATGCTCTGCTGATGATAGGAAGTGTAATAGATGACAGATAGTCGCAAAACCCA
TGGACATTAAATAACATAAATTAGCATGTTGGGATCCACTGTATAAAACAAAGCTTTGCA
TAATTATACACATTTATACATTTTCAACAAATCGTAAAAATAAGACCTACATCTTCCATA
ATAGCTTCAGACTCGTAGAAAGGGGGTAAAATAATGATGCAGGGGGAAAACGCTGTTTTG
CTAGCTTGAAAAGTGAATGTAATAATTTTTCTTCTTCTTTGCATTCATAATGTATAAAAA
AATATTCCCTTTTGAAGTATAAAAGGCATGTAGATATATTCTGTCAGGATTAAACAAGAC
CCACCACAGGAGTCAGTTAATTATTTTAGCTGAAGGTATCAGGTATCATCATCTCTGTTT
CTTTTTTATTTGAAAGCACCGAAGCTAGTTGAGAGATGGGAGGTAGGCAGACTATCTGAC
ACTTCTGGATCCACTCTCTTACCTCAAGCTTCAATTCACTAGTTTTTCATGACTGGTGGG
CATTTCGTCTGCACCTAGTCACAAGTAGATTCATACCTCATCTGCAGACTAGGCAGGAGA
AGATGGATGGGAAGCATACACCTGTGGATGTATGCTAGGAACTATGCCTACACCTGAATG
TTATGATAATATTATATCCAATGTTTTGAGATCACTGTAAACCTGAATTGCTTTGAAAAA
CTGCAGAACGAGATATATATATTGCACTTTTATATTAAGATATACATATAACATGTATAA
ATAATATATGTGTATGTATGACATTTTAAAAAGACAAGATGTACTGCATAATATGCTAAT
ACATGTATAATCGTTTCCTATCACTTTACACATCTTTCATTACATGTTGAGTTCAGACCA
TGAAAAGGAATAAGTTAAAAAAAACGTTGTCCAAGTGTGATGATGTCAGAAGAGAGATTG
TCATATTATTTTTCTCTCTCACTCTGGCATTCAGGGCTCGTGCCGTGCAACAGTAAAACA
AGTCCCTGAAAGAAGCCAAAGCTTAATATCTTCTCCTCGGGCAGGCGGTAGGAACTATAG
TGCGAGACGCCCCAGTATCTCTGCAGTTTCTCCTGGTCCGTCCCTCAATGGCGCCTCCTT
TATGTTTCTGCAGTCCGAGCATATGCTGGAGGGTAAGGGACCTGACCTGCCCTGCATCTT
CTGATGGGCCCCAGTATATGGGGACAGGGAGCCCCTCCTAACCTCCGCCATCCCCCCTTA
AGTCACTCCTATGAGGAGGCTGTGTATGTACTGTATTTTGGGTTTCTATAACAACAGGCC
TCTATAAGAAGCACACAGGGCCCACCTCTAGGTGGTAGTGCGAGCCAGGCTCTGTGGCTG
GTAGGTTATACACGTCCAGGATAGGGAGTAAGTTGGGGTCCTGGGTCTGGAAGATGAAAT
GGGTCTGGTGCCAGCGGCCATCTTTGATCTGAAAGACAAGCAAGTTCAGCTGGTTAGAAA
ATCTTTGTGAGATGTGGAAATAAGAGAACAAAACAGTTTGAATATTGGAGCACGGAGTGC
ATAACATAAAATGCAGAGACTGAACAGTATTTCGTCATGCTTTGCACTATTTGCAGATTG
ATATGATATACAGTGCCTTCAGAATGTATTCACAGTCGCACCCCTTGACTTTTTCTGAAT
TGTGTTGTTACAGCCTGAATTTAAAATGGATTTAATTCAGAGTTTTGTCACTGGCCTACA
CACAATACCCCATAATGTCAAAGTGAAATTATGTTTTTTGACATTTTTACAAATTAATAA
AAAATGAAAAGCTGAAATGTCTTGAGTCAATAAGTGCTTAACAAGTCACATTAATTAGTA
TGTACAGACTCACTCTGTGTGCAATAATAGTGTTTAACATGATTTTTGAATGACTACCTC
ATCTCTGTACCTCACACACAGAATTATCTGTAAGGTCCCTCATTCGAGCAGTGAATTTCA
AACACAGATTCAACCACAAAGACCACAGAGGTTTTCCAATGCCTCAGAAAGAAGGAAAAA
AAACAGACATTGAATATCCCTTTGAGCGCGGTGAAGTTATTCATTAAATTTTGGATGGTG
TATCAATACATCCAGTCACAGAAATGATACAGGCGTCCTTCCTAACTCCGTTGCCGGAGA
GGAAGGAAACCACTCAGGGATTTCACTATGAGGCCAATGGTGACTTTAAACAGTTATCAA
GTTTAATGGCTGTGATAGGAGAAAACTGAGGATGGATCAACAACATTGTAGTTACTCCAC
AATACTAATGTAATTGACAGAGTGAAAAGAAGGAAGCCTGACAGAATACAAATATTCCAA
AACATACATCCTGTTTGCAACAAGGCACTAAAGTAATACTGTAAAAAATATGGCAAAGCA
ATTAACTTTTTGTCCTGAATACAAAGTGTTATGTTTTGAGCATGTCCAATACAACACATT
ATTGAGTACCACTCTCCATATTTTCAAGCATAGTGATGGCTGTATCATGTTACGGGTACG
CTTGTAATCGTTAAGGACTGGGGAGTTTTTCAGAAAAATAAATAAACGGAATAGAGCTAA
GCACAGGCAAAATCCTAGAGGAAAACCTGGTTCAGTCTGCTTTCCACCAGACACTGAGAG
ATGAATTCACCTTTCAGCAGGACAATAACCTAAAACACAAGGCCAAATCTACNNNNNNNN
NNNNNNNNNNNNNNNNNNNNNNNNNNNNNNNNNNNNNNNNNNNNNNNNNNNNNNNNNNNN
NNNNNNNNNNNNNNNNNNNNNNNNNNNNNNNNNNNNNNNNNNNNNNNNNNNNNNNNNNNN
NNNNNNNNNNNNNNNNNNNNNNNNNNNNNNNNNNNNNNNNNNNNNNNNNNNNNNNNNNNN
NNNNNNNNNNNNNNNNNNNNNNNNNNNNNNNNNNNNNNNNNNNNNNNNNNNNNNNNNNNN
NNNNNNNNNNNNNNNNNNNNNNNNNNNNNNNNNNNNNNNNNNNNNNNNNNNNNNNNNNNN
NNNNNNNNNNNNNNNNNNNNNNNNNNNNNNNNNNNNNNNNNNNNNNNNNNNNNNNNNNNN
NNNNNNNNNNNNNNNNNNNNNNNNNNNNNNNNNNAAATAAACGGAATAGAGCTAAGCACA
GGCAAAATCCTAGAGGAAAACCTGGTTCAGTCTGCTTTCCACCAGACACTGAGAGATGAA
TTCACCTTTCAGCAGGACAATAACCTAAAACACAAGGCCAAATCTACACTGGAGTTGCTT
AGAAGACAGTGAATGTTCCTGAGTGGCCGAGTTACAGTTTTGACTACAATCTACTTGAAG
ACCTGAAAATGGGTTTCTAATAATGATCAACAACCAATTTGATAGAGTTTAAAGAATTTG
GAAATAATAATGGGCAAATGTGGCACAATCCAGGTGTGGAAAGCTCTTAGAGACTTACCC
AGAAAACTCACAGCTGTAATCGGTGCCAAAGCTGATTCTACAAGTATTGACTCAGGAATG
TGAATACTTATATATATTAGATATTTTCAATACATTTGCAAAAATTGATAAAAACATTTT
TTCACTTTGTCATTATGGGGTATTGTGTGTAGATGGGTGAGAAAAATATATTTTGAATTC
AGGCTGGTAACACAACCAAATGTGGAATAAGTCAAAGGGTATGAATAATTTCTGAAGGCA
CTGTACAACTGGGTAATTACATTCTGGTTAGATAAGTAATAATATAGTATCCTTATTACA
TGGTATAATGGCACATTTATGCAAAATGTTGCAGAACCATCTTTAACTGGTCAACATACC
CAGCAGTCATCTCTCACTATGTGGGGCTCTAAGAGTCCTCCAGCCTGGATCATGTCTCCG
CTCCAGGCCTTGAAGCTCACAGCGGTGGGAGAGGGCTCCAGGGAGGAGCTGTTGGCCCAC
ACAGGGACGTTCAGGCAGTGGATGGTGACGTGTTGCACCGCCTCAGAGCTCAGGAGGTGG
AGGAAGTTCATTTGGATGCGACCTACACCAATCTCCAGCTGCAGACGGAGACAAACATCA
ACTACCGTTACAATTCCATCCCTAGTCTCTTGTGACAGACGAAACACCAGCAGGCATGCA
AGATCTGGTTCTAGGTGCCCAGATTACTAAATCCCCCAAAATCCTATTTGAGGTTAAAGG
TTAGGGCTTGTCAAAAAGCCACAAAAGACAGGAAATTCAACTGAGCCAGATAATGAGAGA
AATAGAAGTTGATGCTGACCTTGGATACTGTGATGGGTTTCAGACAGGTCTGGCCGCCGC
TGCTGAAGTTACATGTCACTTCGATTGTGTCAGCCGAGCAGCCGAGGTTTGGGTCGATCC
AGTAAGTGCCTTTAGGGATGGAAAAGAAACTGAGTGAAAAGGGAGTTTGGATACAGGAGT
AGTGTAATTTCACCAGAGTGGACACATATTGACAGCTAAGTGCTGAGGGGCTATGGCAAG
GATGTAGTGCTTTTGGAAGAGGCGTCACTAGCTTCGTCAGGTGTATAGACTTATTCTTTA
GGCCGTAGTTATAGCACATACAAGCCCAGAGTTTTTCCTTGTAAAGGCACGTGCAGGCTA
AACTATTGGCCCTAGGGCCTAGTAACTGAATAAATGAACCTTATATTTTTCTGTGGAAAT
AGTGTCACAGCTTTTCCTGTCATTCAGACGACATTAGTTCCAACTTCTTTACCATCGTTC
ATCCTCTGTTCACAGTCCTTGAGGTCTCGGCAGACGCGTGCGGGGTTGTCGTGGGTGCCT
AGCGGGTTCTTCAGGCTCTGGATCAGTGTGCTGAGGTAGTGGAGGGTCTTGAAGATCTCT
GTACCCTGATGGTCCAACATGGGCAGGTCCATGTCATGGTAACTCTAGAATGGAACGAGG
ACAACGGTCACACTAAGCACCAACCAAACTGCCACTGTATAGGCAGACATGATAATGTGC
TAAAATGTATGAAGACAAAGTCAACATATGGGGAGCCTACAGTAGCCCATAATCATTGAT
TTGTAAGAGGCTTACTTCAGTTTTGTACATCGAACTCCATATAACGGGCACCATGTTTGA
TGTGCACCACATTTGACACACTAACATAAACACACACAATTATCCTCTGGCCACATTGAT
CAATTGTCCTCTGGCCACATTGATCAGTTAGCCTCTGGCCACATTGATGAATTCCCAAGG
GATCATCTCACAAAGAACTCACCTCTGACCTCAGTGCAGTATGGGAATCAATAATGACTT
GGAAAGCAGCTCCAATAGCCTCCTTTCTCTGGAAAAGAAGACACAGTGACACAGTAAGAC
CACCCTGGAACACCTACTTTCACCCATCCTCTTCATCCTTCCTGAGACAGTCAAGCTTTA
ACGTAAGGGTAAAGCAGACTTACAAATGTCAGAGAACCAGGGAGACCCTAGAAACCAAAG
GAAATAGAAAGGAGGGGTTTAATGCATGGTACAGTCATAGTACAGTGTACAAAATAATGA
ATAATACAATTAGGATAACACTGCCACAGAGTTACATAAATAACACAGAGGACTTACTGG
GGACCCAGGCAGTCCACGAGGACCAGGAGGGCCCCTTGGTCCTTGCACCCCCTGTTTGTG
AAAAGAAACAACAGACAATAATACTTCAACTGGGGACTGGTCTTGACCTATCAATATAAT
GAATTTCGTCATTTAAACTCCTTTACCAGGAGAAGCAAAAGCAGCATCAAGCAGCAGCCT
GGCAGTGATCCCTCACTCTGAAATTATTCCATAACAGAGGAGCACTAAGGGAAATGAAAA
GGCCTTTGGGTGTCGAAGCTAAATGCACTCTAAGTAGAGTGCTCTCCATACTAAGCACCC
TATCCTTCCTGTGGTCAATGCTAAGCATGGGTTGTGTCCAAAATGGTACCCACTATTTGG
GGAATAGAGTGCCATTTCAGACACAACCTCTTCTATAGGGGATAGGATTCATCAAAGATA
TGGACACGCACCATCTCCCCTCGACTCCCTTTGTCACCTTGGGGTCCCTGATGGAGATAG
AGAAAAGAAAGAGGGGAAATCACTCCATCATTGCCAAATAAGAGAGAGGGTTAACATGTT
TTGCATATCAGAGGGTATGAGATATGATGATGTACATACTGGACTACCACTGGGGCCGAT
GATACCAACTGGGCCTATGGCACCAACATTACCCTGGAGAGAGAGAAAATAATGGTGATA
AAGTAGAAGTATAGGTAGATATCTGATCAGGCAGTTTGACAAGGCAGTGACAATAGGCAG
AGAATCATTTTTCACCTGGCCTAACCAGGGAAAAAAACGGGCTTTATAGTTACAACTACG
GCCCAGAGTTTTCCCTGGTCAGGTAAAAACTCTGGCTCATAATGTCCACATTTTTTCTAA
GCTCTTCTTACCATCAATCCATGTGGCCCTTTTGGTCCTTGTATCCCGGCTGGGCCCAGA
TCTCCTGGAGGTCCCTATGGAGATACAACAGCCAGGTCACTCATTATACAAGTCAGTATT
CGACGTCCATCCATGTTTGAGGATGTCGGGAGATGATGCGGAAACGTTGTTTTTGATATT
TTTGTTTTAAGCTTATCCCAAACCTTAACTCTTACCTTAACCATTCGGAGTTAATGCCTA
AACCTAACCTTAAACACTTCGAAATGTGACCTTTGGAACAACTTCGAAATGTGATGTTTG
AGAAACATGGATGAACATCTAATTCTGACGTGAGACTGTGAGAACTTGTTGGATACAAAT
ATATGTTTTGACAAACATACATATTGATAATGCACACTTAATGTGAAGTATGACGGTCTG
GGCCAAATGAGTGGAAGGTTACACCATATGGGCATATCATCTGCTTAGCATCCTCTGTGT
TGTGTGAATGTGCATACACTGTATATCAAACTGAAACACTGTAGGAAAATCTCCAAGTGG
AGCACTGGCAGTCATACGACACACGAAATTACTGCCTAAAAGTACAGTAAAGCCTGCTAA
CGTCTCTGTTTTCTCAGCTGGCCAGCACCTGCAGAGCAACATCACTACAGAGTAGCAGAG
TAACAAAAGTTATGGCGTGTTAAGTGACATTACGCGTGGGTGCGTTAAACTTCTTGTGGA
CCGTTCTTCTGTCCCAATGCAGCAGTCTTTAATTCCGATTTATCCCTTTCAGAGCAAAAA
CAATAAATGCTACCAAACCATTTGAGGCTTTAAATTCCTTTCAAGCTCTTTAATAATGTC
CAGCCAATCTCTGATTAACCACTGAAAACGGGTTATGCTTTTTGCCGTTGTTTTATCAGA
AACATATTTTTGGCCAACTGAGAAGGTGATGGTCCATCACTAGAGACATTTAACTATTTT
AAATGTTTATGCAAGTATTTATTCAAGAGCAAGATGTGTTTGTTGTGTTTCATTCACCAT
TGCAGGATTCTTTCTGGATCAAAAAAGGGCATGGGTGGTGGGCGTGGCAGGGGGCGTGGC
AGGAGGCGTGGCAATGAGTGCGGTCGGCCGTTGCGCGGCTACATTTGAAAGAACATTTTA
GAGGCCCCTTTCTTGGCGCTGCAGAGAAAAAAGCCAATTTCCTGCAATTCTACAAATTTT
GCCATGCAGCTGAGAGAAAATGTTGCAGTCTTAAACTAATTTCCTGCAATTCTATATATT
GTGCCATGGAGTTGAGATAACATTTTGCAGTTTTAAAGCTAGTTTCCTGCAATTCTATGC
ATTTTGCCATGTTATCCAGTTTTGCTGTGTTCTTTTGCTCAAACATAACACAATTAATAC
TGCTAAATTAATTGTTTTTGGAATTTTCAATTCTCCCTGGAACACACTGTCATACACGTT
GATCCAGAGTATCCCAAACATGCTCAATGTGTGACGAGTCTGGAGAGTATGCAGGCCATG
GAAGAACTGGGTCATTTTCAGCTTCCAGGAATTGTGTACAGATCCTTGCAACATGGGGCT
GTGCATTATCATGCTGAAACATGGCGGCAGATGAATGGCACGACAACGGGCCTCAGGATC
TCGTCACGGTATCTCTGTGCATTCAAATTGCCATCGATAAAATGCAATTGTGTTCGTTGT
CCGTATCTTATGCCTGCCCATACCATAACCCCACCGCCACCATGGGCACTATGTTCATAA
CGTTGACATCAGCAAACCGCTGGCCCACACGACCCCATAAACGCTCTCTGCCATCTTCCC
GGTACAGTTGAAACATGAATTAATCTGTGAAGAGCACACTTCTCCAGCGTGCCAGTGGCC
ATCGAAGGTGAGCATTTGCCCACTGAAGTCAGTTTCGACACCGAACTGCAGTCAGGTCAA
GACCCTGGTGAGAACGACGAGCACGCAGATGAACTTCTATGAGACGATTTCTGAGAGTTT
GTGCAGAAATTCTTCAGTTGTGCAAACCCACAGTTTCATCAGCTGTCTGGGTGGCTGGTC
TCAGACGATCCCGCAGGTGAAGAAGCCGGATGTGGAGGTCCTGGGCTGCCGTGGTTACAT
GTGGTCTGCGGTTGTGAGGCCGATTAGTCGTATTACCAAATTCTCTAAAACGACGTTGGA
GGCGGCTTATGGTAGAGAAATGAATATTAAATGATCTGGCAACAGCTCTGGTGGACATTC
CTGCAGTCAGCATGCCAATTGCACCCTCGCTCAAAACTTGAGACATCTGTGGCATTGTGT
TGTGTGACAAAACTGCACATTTTAGAGTGGCCAGCACAAGGTGCACCTGTGTAATGATCA
TGCTGTTTAATCCCCACATTTGTGGGATCTTTTATTTTAGCTCATGAAATATGTGACCAA
CAGTTTACATGTTATGTTTATATTTTTGTTCAGTATACATATATATATATATACAGTATA
TATATATATATATATATAGTTTTCCACACCTGGATTGTGCAACATTTGCCCATTATTCTT
TCAAAATTCTACAAGCTCTGTCAAATTGGGCTCCCGAGTGGCGCAGCGGTCTAAGGCACT
GCATCTCAGTGCTTGAGGCGTCACTACAGATCCCCTGGTTCGATTCCAGGCTGTATCACA
ACCGGCCGTGATTGGGAGTCCCATAGGNNNNNNNNNNNNNNNNNNNNNNNNNNNNNNNNN
NNNNNNNNNNNNNNNNNNNNNNNNNNNNNNNNNNNNNNNNNNNNNNNNNNNNNNNNNNNN
NNNNNNNNNNNNNNNNNNNNNNNNNNNNNNNNNNNNNNNNNNNNNNNNNNNNNNNNNNNN
NNNNNNNNNNNNNNNNNNNNNNNNNNNNGCTTGAGGCGTCACTACAGATCCCCTGGTTCG
ATTCCAGGCTGTATCACAACCGGCCGTGATTGGGAGTCCCATAGGGCGGCGCACAATTGG
CCAAGCGTCGTCCGGGTTTGGCCGGTGTAGGCCGTCATTGTAAATATGAATTTGTTCTTA
ACTGACTTAAATAAAGGTTAAGGATAAAGGTAAAATAAAATACAAAAAATTGGTTGCTGA
TCATTGCAACCATTTTCAGGACTTGCCATAGATTTTCAAGTAGATTTAAGTCAAAACTGT
AACTCGGCCACTCAGGAATAGGGCTGTTGTGGTGACAATATTACCACCACACCGGCGGTC
TCAAGTCATGAAGGCAGTCAAATTCCACATGACCTTTTAGTGACGGTAATTAGGCTTCTC
CAAGCTCTGATGCTGCTGATGGTCATTAGTAGCCTATCAAGCTTGCTAACTGCCTGGTCC
TCAGCACTCTATTGTCCCTCTAATCACTCTGACATCAATGCAAATCTAATCGAAAATCTA
ATCAAACACTTAATGAGAGCCCATGAGCTCATGTTGTGCAACATTTCTATAGGCTATGCA
ATTGTGTGAGAAAACAGAGTGATGGCCTCTATTAAAAAGAGAAGGATCCCATCAGCTTTC
TATAGGCTAGGCCTACTATATTTACTTCTCAACTTTCCTAATATTAAGCACATTGCTTAT
CTTTACAACAGGAGTATAGCCTACCTGGCTGGCATGAAAATGAATCACGGGAAAAGTGTC
CTCCATTCGCTATTTAAGTGCATAGATTACATGTATTTTTTACCCTGCCCCTGTTTCGAG
ACAGGTGCATGATAATGGTCCATTCTAAATAAAACAAATTTCACACATATATTATTTAGT
ATATGTAAAGTCTAGATTCAATCAATATTAGCCTATCACTATATTATCAGTTGTGAATGA
TGCCCAGCGTAAGGCAAGAAACAATGCCTTGTTTTTGGTTACTTTTTCGAATCATAGTCG
CACACCTCATGTAGCCTAGCCCATAGGCCTATATGTTTTGATAAGGTTTGTATCACAACT
AAAGTGGCCAAATAACTTCTTAAAATTAAGCACATTCATCCGCTTTACAAGGGGTGTAGA
TCCTAACTGGCATACAGAAGCAGCGCGTGAGTTTCAAGTTTTGGGAAGATCATTTTCACC
ATAAAAATGCACCTTCATAATAAAAGCTTACATGCATAATCGCATTTGCGGTCACTTTTG
ATAATGGTGTTTTCCCACTAATGGAACATTCACGCTTATAGCCTACTGCCGTGTGTGCAT
TGCTGCGCTTATAATGTAAAGAAATAGCCTAATAGTTTATCAAAATTTTAAGCTAAACAT
ACTGATCTGTTGCGTCAGCCTCATTGCGTAAAAAATATTTTTTGGTGCTAGTGGTTGTAA
TAATTTGGGATCTATCTATCGCATCCCACAACTGTCCCAGACTATGTTTGGAATATTTAT
TTCTTGCACAGAATAGGTCAACTTTTGTACTATGGGGGATAGTAGATTGACATAGGCTAG
TGCTTTTGCTGTTTGTTAGGCCTACTCATCTTGTTGGCTGACGAAAAGTAAATGTGGACA
GTTCTTCCAATATCTTCAATATGCACCTCAGAATTGGATAAGGATNNNNNNNNNNNNNNN
NNNNNNNNNNNNNNNNNNNNNNNNNNNNNNNNNNNNNNNNNNNNNNNNNNNNNNNNNNNN
NNNNNNNNNNNNNNNNNNNNNNNNNNNNNNNNNNNNNNNNNNNNNNNNNNNNNNNNNNNN
NNNNNNNNNNNNNNNNNNNNNNNNNNNNNNNNNNNNNNNNNNNNNNNNNNNNNNNNNNNN
NNNNNNNNNNNNNNTTAGGCCTACTCATCTTGTTGGCTGACGAAAAGTAAATGTGGACAG
TTCTTCCAATATCTTCAATATGCACCTCAGAATTGGATAAGGATGCGCGCAGTTGCCTCC
CCGATGCGTCTGTCTTCACTTGTAGCCTGTGAGATAGACCCGATCACGTGATGGAGAGCC
ATGTGAGTGAGAGGTGCTTCAGAGAAGGGCACAACGCAGCACTCCAAGCCAAGGGCACAA
CGGCCACTGGCAGCAAAATGCATGTTTTTTTTAGGGTGCATTACGGCCACACAAAGGGGA
TGCGGCTGTGAAATTTGAGGCATTATCAAGTGCTTGTCAAATTGTGAATGAGAGACTGAT
GAAGTGTGTACAGCCTTTGCAAAAAAACAAAGCAGAGCTCATGACTTTCAAGCGACTATT
TTCAAATCATCATTAGAGTTGCATCATGCAGCCTTACAATGTATTAAACATCAAAACATA
TAGCCCAACGTTTGTAGAACAACTAAAGTTACATGAATAACTCTAAATTAAGCATATAGG
AGTACCTATTTCTTTGTTAACCGCTCAACACAGAATAACCGCATGTGCGCACACCCTACA
TTTTCTTCATATCACGTTTCTTTAGACCTGAGGTGGATGCTATATTACATGGATTTATTA
TACTTTTTTAAATGTAGATGTTCTAAAGGTCTGCATCAGTGGCTTGTAGGCTATGTGTGG
AAGCCAGGAGATTCTAAATGTGTTTATGTTAATTAACGGTCAATTACTGAGAGACCGACA
GTTATTTGCTTGACAATCACCGGCTGACGAAATTTAGTGACCGACACAGCCCTGCTCAGG
AACATTCACATTATTTTTGGCAAGCAACTCCAGTGTAGATTTGGCCTTGTGTTTTATGTT
ATTGTCCTGCTGAAAGGTGAATTAATCTCCCAGTGTCTGGTGGAAAGCAGACTGAACCAG
GTTTTCCGCTAGGATTTTGCCTGTGCTTAGCTCCATTACGTTTCCTTTTTATCCTGAAAA
ACTCCCCAGTCCTTAACGATTACACGAATAGCCATAACATGATGCAGCCACCACTATGCT
TGAAAATATGGAGAATGGTACTCAGTAATGTGTTGTATTGGATTTGCCCAAAACATATAT
ATTTTTTAATGTTATTTATTTAACTAGGCAAGTCAGTTAAGAACAAATTCCCCTAACCCG
GACGACGCTGGGCCAATTGTGCGCCGCCCTATAACACTTTGTATTCAGGACAAGAATGTA
ATTGCTTTGCCACATTTTTTGCAGTATTACTTTAGTGCCTTGCTGCAAACAGGATGCATG
TTTTGGAATATTTGTATTCTGTCAGGCTTCCTGTCAATTGGGTTAGTATTGTGGAGTAAC
TACAATGTTGTTGATCCATCCTCAGTTTTCTCCTATCACAGCCATTAAACTATGTAACTG
TTTTAAAGT
>scaffold-54791
GCCTCCACAATCCCCCGACCTCAACCCAATTGAGATGGTTTGGGATGAGTCGGACGGCAG
AGTGAAGGAAAAGCAGCCAACAAGTGCTCTTCATATGTGGGAACTCCTTCAAGACTGTTG
GAAAAGCATTCCAGGTGAAGCTGGTTGAGAGTGCCAAGAATGTGCAAAGCTGTCAAGGCA
AAGGGTGGCTATTTTTTGTTTACTACATGATTCCATATGTGTTATTTCATAGTTTTGATG
TCTTCACTTTTATTCTACAATGTAAAAAGTAGTAAAAATAAAGAAAAACCCTTGAATGAG
TAGGTGTCCAAACTTTTGACTGGTAGTGTATATATGGCCACTCCTCCCCCTTTCTGTAAT
CTGTCACATCTAAAACATTATAATAATTTACTTCAATGTCTTTATCAGATACAGAACCAT
TTAACCATGTTTCCGAGAGAACCGGAATGTCAGGACGAGTCCTGTAACCAAATGTCAATT
GTGTCAATTTTTTGAATCATACTTCGCACATTTAGGTGCGTTATCCCAAGCCCCCTACAA
TATCTAATGTCAGGGGGGGTATTCAGCTCTTTAGGGCATAAGGTGAGCTGAGACTTTGCC
AAGGTCCCTGGCCAATCCACGTGAGAGCAGAGTAGACTGAGCATTTGACAGACCTCCCTC
AAGTCGCTGGGGTGGGAACTGGGAGAGCAGTGTTGGCAGAGCTCAGTCCACCCTGATGAA
GTACCTGCCAAAGGAGTGGATCTGCTGCAGGGGATCGGAGTGGCTGCCAATGCTCCATTC
TGTGTATGCACAGGAGGCCTTGATGTGGCTCCTGTTGCAGGGTTGGGGCTGCCATGGCCT
GTCCTGTGGATGAGACTAGGTGGTCCTCTGTAGCTCAATTGGTAGAGCATGGCGCTTGTA
ACGCCAGGGTAGTGGGTTCGATCCCTGGGACCACCCATACATAAAAANNNNNNNNNNNNN
NNNNNNNNNNNNNNNNNNNNNNNNNNNNNNNNNNNNNNNNNNNNNNNNNNNNNNNNNNNN
NNNNNNNNNNNNNNNNNNNNNNNNNNNNNNNNNNNNNNNNNNNNNNNNNNNNNNNNNNNN
NNNNNNNNNNNNNNNNNNNNNNNNNNNNNNNNNNNNNNNNNNNNNNNNNNNNNNNNNNNN
NNNNNNNNNNNNNNNNNNNNNNNNNNNNNNNNNNNNNNNNNNNNNNNNNNNNNNNNNNNN
NNNNNNNNNNNNNNNNNNNNNNNNNNNNNNNNNNGGGTAGTGGGTTCGATCCCTGGGACC
ACCCATACATAAAAATGTATGCGCACATGACTGTAAGTCGCTTTGGATAAAAGCGTCTGC
TAAATGGCATATATTATATTATATATTACTAGGGAGGGTAACCAAAACAAGCCTGGGAGG
GAGGTTGTGGGGGGAATTGAGGAGGGTGGTGTGGAGGCTCCAAACTCTCAGCATATGAGG
GCTGATGATGTGAATGATACATGGTGTGGACTGCATCATATGGTGCACTACCCTTGACAG
TGTTTTTGCCAGACCCTAGGGTAGTGGTCGGTGCTTTGTAGAGCTAAGTTGAGGTGGGCC
TGGTCTGGTAGAGCTGTGCTGAGGCGGGCCGGGTCTGGTAGAGCTGTGCTGTGATGGGCA
GGGTCTGGTTGAGCTGTGCTTTGATGGGCCGGGTCTGGTAGAGCTGTGCTGAAGCAGGCC
TGGTCTGGTAGCATGGAAGGGAGGTTGTAGGGGGTGGTGTGGAGGGCAGTGTGGCCGGCG
ATGCTCCAAACTCTGCATGGGGCCTCTTTGACTGAGTACGGCTTGGGCATTGCTCAGTGT
ATCTGCATGCAATTCCTGGGAGAGAGGTGGTGGAGGGTGGTGTGGGGGGCAGTGTTGCTG
GCTGTTCTCTAGGTCTAAAGGAGCGTCTGATTTGTCTCAGGGAGTTGGTGGCTGTTCTGT
TGCTCCTGTGGGGTGAGGTGGACTGGCAACCCACAGCAACATCCTTTAACGTCCTGGCGA
AGGTGGGGACTGCCTCTTTGTACAGGTCTACATTATCGTAAAGACAGTCCAGGCTGAGGG
TGGGATGGTGGGCCAGGTGTACGTTGGACCATAGCACACAGTCCCGAGAGAGGCTGGCAT
TTACCCTCTGGATGGTGGCAGGGTGGAAATCTCTCCTCTGGAGCAGGGTAGATATTCGCA
AAGGGGAAGATGTTGGAGGCCCTCTCTCCTGTTAGGCGCGCAGGTCATTGGTCCCTGTGT
GAATGATGATATGGCTTGGGGAGACAAGCTGGGCCACAGCTCTCTCTGTTGTGGGGCACC
ATAACTTTGACACTTTTATTTGGGAAAAGTTTATTCTCTAATATAAACTTTCCATTTGAG
TCCATCAATAATATATAATGTCTGGTTTCTCGTCAGGTCTATGGAGGATGGTAGGAGTGA
TGGGAGAATTACAGGCCGTGAGATGGAGGGGGTCTGCTGGGTTGGTGCATTGGTTGGTGG
GTTCTGATTCAGCGGTTGGCCTGGTCCTGGGTTTTTGTGGGACTCTTTGTAGAGTGGATG
GTGGTGGCTGAGAAATTCCTGCCTTAGGTCATGTAGCTCCTTCTGCAGGTTGTGCATGTG
GCTGGTGTTGACTGAGCTGGACAATTCCTCTCTAAGTCTGTGCACGTCCATCCTGAGAGC
CTGGTTGTCCTCCTCAACATTCTTCATTGCACACTGCAGCTCCCGGATCTCATCCCTATG
CTAAAGCACCAGGCTGATATCTATAATATGCTGTGGTACTGCAGGTGTCACGTGTGAGAG
AAGCATGCTCAGGGTTGTGTCTGTTGCAGGCGAGGGAGGGAGAGGGACACTGGGGACTAC
ATACTGGGGCACAGAGGGAAGGGAGGCTGTTGTAGGTAGTGACAGTGGAGAGGTTTTAAG
TTCAGCAACAAGGTTTTATTTAGTCGAAGTAGTGGACAAATTGATCCAGACTGGCCTCCG
AAACTTGAACCCTCACAGTGCCGTTATAATAAATATGAATGTTACATTTGGGGGAGGAGT
CAATGTACAGTTTCTCATTGTTCTGTTTTCGGACATTTTAAAAGTTCATTGTTGGTCTTG
TGGAGAGCTGTGTGCCAGGCATTAGGATCATCAGTGTGCCAACAGTGAAATAAATTGTCA
AGGCTTGACAGTGTTATCCAATGTCCTTTTAGCACGAGAAGCTGTGAAAATGAGTTATGA
CAGTAGTTCTACACTGCATGACCTCTTGCATGTTTTGTTACTTCCAGATGGAGAATTCCC
CCGTGGCACTGTGGTTGGGATTGACCTGCTGCGCATAGCACCTCTAGATGGAACCCACTT
CCTGTCCAATCATGATGTCACTGATCCTGTCACACATACCAAGCTGCTTGAACTTCTCCC
TGGTGCCCAGGCTCATGTCATCATGAGTGATATGGCACCCAATGCCAGTGGTTTCAAGGA
GATGGACCATGAAAAACTCATCACAATGTCATTGTCATTGATTGATTTGGCTGAGAAGGT
GTTGCAGACTGGTGGCTCTCTGATTTGTAAGTATTGGGACGGGGCATTGGCGCACCAGCT
TCAGCAGAAGCTTTCAGCTGTGTTCCGTGAAGTCAGGACAGTCAAACCAAAAGCCAGCCG
AAAGGAGTCGTCAGAGTTGTTTTTCCTTGCCAGGTCGTATAGAGAAATAAAATAGTCTGA
TTGTATATTTTCATGTGTATTGTAAGCTTTGTTGACCTGCAAAGAAAGGCTTTAGGTGCT
AAAGCACTTGAGGAGCCCCTCTATTTCTCCTTCCTGAATGTACTTTTTGTAAAAATCTAT
AATATTCTATGATATCTTTACCAACTCATTAAAGTCTATGGATATTCTACAATGATTTAC
ATTATTCAACATCTACAATTCTTGAAACCTTTCCTAAAATATTTTAGGCATACTTTATAA
GTACAAGTCAACTGTTTTTTCCCCATCCATTCCACATCTCTAAATCCAACAAGAAATTTG
GATCAAGCATGCATCATTCATTTCTCACTTGAGGTGAAATATTTAGCCTACCAGAAGATG
GCACCCTTGAGGCATCAATAAGCTGTGCATTTGCAGGCCAATAATTTCTCATTAGGGGCT
GTTTCCATCTTTACCTACAGACAAGGTGATACCAACATCTATGGGCCAGAATGTATTTAA
TGTATTAAGCCCTTATCATCAGAGCCACCGTGTTCCTCATGTTCTGTGCATGTCAGAACT
ATTCTTTTCCCTTTGTCAGGCATGTTTGAAGTATTACAAAATACATGTGGTATTTATTTG
ATAAGAAATATTCCAGTTTGCCATTTGTAATGCTTATAATCTGCTTTGCCAGCCATGTAG
AAACATGTAATCATTCTCTCATTTAGGGCTTATAAAGGGAAAAATAGCCATGGACAGCAT
GACTAATGAAAAGGCTGATGCCACTGAAGCTGTGCATTATAAATAGTGTTGGGCTTCGTT
CTCAGAGAGCGGGGATGTGCTCTTCAAAACATCATCAGGTTGGCATTTGAATGCTCTGCT
TGAAATTATGTGATTTTGCATTATTTTAGCCAAGTGGACTGCCACTGATTGAGATTTCCC
TCAGATACAGATGAAGGCCCACAGTAGTGTTGATTTGGCACTATTTACTTTGCCTGTTTT
TCTCTCTAGGCGTATCACTGACTACTCTCTGTAATTCTATGGCTCTCAGGGTTTGAAAGT
ACTCTGCTGATTTTACCAGGAACAAAGAAACAAATGTATCAGAACTGTGCAAAGGACTGA
GAAGACAATTAAATGTGATGGGGACAGGAGAAACAGATACAAATGTCCCTTAATATCAAA
TATGATGAAAAGAAGCTCATCCTAAAGATTGAAGGTTTCATATATTTGATGCTAAACATT
GGTGGAGGGGACCTGTCTCCATGATAATATTATAATCCTTCATACAATTAGCCAGTGAGC
TGTGACTTTCAAGCCATGGATACCTCCCTGTTATCTCCTCAGTTATATAAGTGATCAGCA
GCTAGATTGTAAAGGGTTCATTGTTGGTGCATTGGGTTCCACATGACTTGTGTTACAGCA
CATAGAATGAATAGTAATGTGGACATCAGAGCCTGCACAAAAATATTAGGTTTGTGCACG
ACAAATCAACCTAGTTTTAAATCTTGTCTACATGGTATTGACCACTGGACTCAACATTGA
ATTATGTTTTTCAAATACCTTCACTTTTCATAAATCATTGATGACCAAAGCCACAAATAA
TGTCCAGTTAAATGCCTTAGAACAGACTGAATTAGCAAGGAATTTCTATTCAATACTCCT
TCAACCTGAAACTAGCACTGACTATACACATTCCATAGAGTGGTTTGGAGCCAGTCACCT
TTACCATAAAACATTGTGCATTGGTAGGAGAGGACGTAATAGATGACATTGTACACTGTG
TGAGCTGATATGCTGTCCTATTTCTTTCCACCTCCGTGGTAACCTCAAGTTCGATTTGTT
ATTGCTGCTGACACAGAGGTCATTGTAGTACGATGAACGACAACCAATGTGACGGTTTCA
CCTGCTCCTGCAGGAAAGTGTGCAAAGAACTTCTGAAGTAAACTAGTGTCTAGTCATTTG
TCCTTCCATTCTTGTCTTTGAAGTGTCCTCACTTTCCAGCTTCAGGGACATTTCACCAGT
TTCTGTAATGTAGTGTAAATCCTCAATACAGGTGGTTGTGAAGTGCCTGTGGAGTTTTAC
CAGAGCCCTGATAGACCGCTTTACCTGCTGTTCATAGCAATGGGTTTAGTATGCCAATTA
TAAGGCATGAGTTAATTGGGAATTATTTCACATTCGTAAATGGGCATTTATTTTGCTGTC
TTTACAAACCCTGATGTAAAAACGAATTCTGATGCCAGCTTTTCTGTTCAGCCATCCCCA
AGTATAATGTCTACCAGCTGTTTTTCAGAATTGTACATCCTTTACAAGTTACAAAAGAAT
GAGACGTAAGTATTTTATGGGTCACAACAAAAGATAACCTCTTAAATTCATATTCTTTTC
AAATTGATTTTTCAAATAGAACTTTGACCGTATCTTACAATTGGGGTTGTTCATACTAAA
TTGGTGAAACAAAACTTCTTTCTTTTAGCAGAGTGCCTAACAGTGTTTTAACATTTCTAC
TGAATAAAACCTCTCAAAGGTTTAATTTTATTTAATTAATCACCTGCTCTCAGGCATAGG
CTGAATATACTCTACATGAATAAATGCCCTTCAAATTACCACTGAGTTAATATCCTTGTT
GAAATCTGATTAAAACCTAAAATTGAGTTTTTTGAAGTCTGATTATCCCATGAAATTGAA
TTTTTTTACCTAATTATGACTTGATTTGAATGTATTTATGGCACCAATGAAATAGATAGT
TCATGTTAATGTATTAATTAAATCTGCTTATTTGGTTTCCTTTAGGCAACCTGTCACTTT
CTTAAGGAATGATGACAGAATATACATTGTTGAACACATTTCTGGCCCTGCTGAAATTAC
GTTTATAAAGAAGAAACCTTTAATCTCAATTGTTTGTCCGTTGATGGAGAGAAAAATGTG
AAAAGCTGACCCATTTTTTTCAGCTCATTACTTGTTGATCATCCACTTCTTCGATATTTA
AATCACATTTTAATATTATTCCCAAAACACTGTGTGCTGCTGATACATATTTAGATGGAA
TCCTACAATCCCTTTGCACTTGTTACTTCTGTTGCTGAAGGGCTAGGCACAATGCATTGC
AGGTTAATTTACCTTTGTGGAGACAGCTGGTGGCTTTTATGTAAATACTAGTCAATTAAG
CTAAAAAATATATATTTTCGAGGCACTATAAATTCCTTCAAATTCAATTATGGAAATGAG
ATCACCTCTTTAATCATCTGGCTTGTGAACAAACTTCCACTGCTTTAGAGGAACTGTTTG
AAGTTAACTTTCTAATGTGTTTCCTTTCTTTCAGGCAGCATTAGGGATTTCCAATAAACT
TTCTCATGGATTGTGGTGGAAATGTATTCCCACAGGGATTGTTAATAGATGTAGCTACCT
GGCTCCGTCAGCAATGAGTTAATTTGCTCTTGTGCTAAAAGCCTGTATCCTGGAGTTTAG
GAGCCTCTCTTTTAGTGGTTAAATTCATGAAGTGTTGGCTTGGGCCTGAATGTAAAGTGA
TGTTGTCTGTAGTCATTTGAGTTCAGAGTTGGATGACACATGAGAAATTGGTGCTTGTCA
AGGATTCGGCCTTTAGAGAAGGACTAAGAAAGTTGCCAACCGAGTATTCCATGCAGATCC
TGACACTTAGCTATTACTTGTTAAAGGATTGCCTTTGCTTAACAAAATGTAAAACTTGTG
ACGTGAAAACAGTTTTAAAAAAGTACATTTCCAGGAAAAAGTATGTATTTTCTAGTCACC
ACCTCATCTTACTTTGACACAGCAGAAAAACTCAAATTTTAGAGCATTGATTCACAGTGC
CCATATGACCACATCTGTATGACATCAAAGAAAGAGTAAGATCAAATGTGACTGCATTAG
AACAACAACACAGTTGAATCAATAATCAGTTCACTGCATTAGGATCCTGCATTCACTTCT
TGGAAGAAGAAATGGAAGAAGTAAAACTATATCTACCAACTTTCACCCCCTAGCTTGTTG
AATAGACTTTTAGGCCATTATCCACTTATCCAATTTGATGTGCAAGCACAAATTATGGTT
GACTGGCCAAGCATTCACAGAAGCAGAAGAATGACAATTTCATAACTGCACTCACAGTTA
AATGAACATGAAATTGACACTTTACACATTTAGCAGATGCTCTTATCCAGAAATCTCTTG
ATGATGAATGTTTGCCTTTGTGTTATCAATGACACTTACATTTCATAATGTTGATGGTTC
AGCTACGTCAATTGACACAGAGACACTGAGAGACTTGTCTGCAAACATCTAGGTGCAGGC
CCTCCTGAAGGATGTGGGAGGGTACAATGAGGCATGCAATTGAATATTCATACCTGTTCA
GCATTAGGTTGCCAATATAAAACAGTATGTGCTTAAGTGGCTCTCTCTACACCAGGCAAA
AGGCTTTCAGACATGTGTCCAAACTGCTCTCTTCAATTAGACATTTCTCTTTCTAGCATA
AATGTTCAAAATTACACCCGTCCGGGAGTACTCAAGGGTTAGCTCTCCTCATCAGCTGTC
TCCCAGGCTAGTCTAAGGCAGATCAATTTAATTCCATTTTGGAGAGAGGGAGGGAGGAGA
TAGAGACGCAGGGCATTGTCTCCTTTAATTCAGGAAGTATCTGAAACCCCATATATGATC
TTACTGTATAAAGTACCTATAGGCCACATGGACTTCCATACAGTCCCCATTAGAAGTTTC
TCTTTTAATTGCATGAGAGAGCTTTGAGAGAGCTATTAGGATCCTCTGCCATGGACCAAT
TATTCCTTTCATTTAATTAACTTGTCAAGGGACAGGTGTGTAACTGGTTTCTGGGGTTAC
AGGGCTGGATCGCAGGCTGGTGGACAGTATAAATGAGAAGTTACAGCCGGAATGGAGCGT
GTGGTGAGACAGGTGGTGCAAGGGCTAGTTCTGGGGCATCTTGCTTCGTTTCCTGTCAGA
CAGGAAATTATTTGGATCCCACTACAAGGAAAACATGGGAGATGTTGATGATTTATTCAC
AAAAATGTAGCAAGTACATTTATTATCTGCACTTTCTATCTGCTACAAATTAGCCCATGA
CATGTAATTTGAACATGATATAGAAGGGACCTCTCAGGGCAAGCACTAAAATACTTAAAC
TAAACTAAACCCTGACTGATTTGTAAGTAAGTGTACAGTTGAGAATATTCCTGTTTAAAA
TTCACTGATGATGGTTAAGGGAACTTATTTTTTCCCCAAATAATATTATTGACATATCAC
TGACGCGTACAAATGTTCATCACCTTCATACCTTCACGCCAAGTCTTAATTGCTATAAAT
GATCCCTGCATATCAAATCCAAACCTTTGAAGACAAATTCCCCCACTTTGCATCTCTGGT
TATGGCTGAATGCCCTCCTGGATTACTTTGGAACCCACAGTGTAAACTGGGGAGTCTTTT
GGACTACATGTAGTCATTCATCTCTCTAAAGATGATTCCAGAATTTGACACAGCGCTACA
GTAAGTCCCACTATAGGGCCCGAGTCAGTATAGAGAGGTGTATGTTGGAACAGCCTCCCC
TGTGTTTATGGAGGGGTGTTTGTTGCTAAAACGTTCTGACTGGCTGTCTGGAGAACCAAA
GGGTTCCCATGGTGCTCTGCTGGTCATTCCTGTTGACTCACCTTTGGTGATAGTTCTCAG
GCTAACAGCAGGAGACATTACTTTTTGGTAAGACATCTAACATTTCTCTCAGAATGGAAA
GTAGCAGGAGGTCTACAAATGAAGGGGGAAAAACGACTATTCTTGCTGTTACACAAGAGC
TTTGAATTATACATGTGACCTGTTTAAATTACACTTTGGTCTTGTTTAGCTGTGATTTTT
TAAAGATGAGCATTTCTGAGGTACAGCACTTCACTTGAATCGGATTTGAATTTAAACATG
GCATGATCAATTGTTCTTCCGAATCAGAATGTGTCAGAATGTGCCAACACCATAGGATGT
GCAGTAGCAGTTTGTCATCACAAACTGCATATGGCTCAATATGAAGAAGTAAAAAAACAA
GTTGCACATCACTACTTTATTCACCCAAAGTTTAACCAAAAGGAGCATTTAATGAAGCTT
AATCTGTCTTTAGCATTTCCTCTGCCAAGGATATTTTGATACATTTGCAAAGAGGAAAAG
GGGGTAACTGCAGATTACTTCGTAATCTTAATATATTTGCCCTAAAATAAATAAAACATG
CAGAAAAATTCAATTTCAAACCTGTTTTATCCTCGGGTAAATAATCAACTGGTGTTTTAA
TAAGATATTCGGAAAGTGTGTAAATACAGAGTGGCATAAACATGATTTGCTCAGGGATGT
TTCTTGTTTTGTCTAATTGCCACAGGAACTTACAAAAAAAGGCATTCGGTTTGGCTTTGA
AGTTCGCTTGCTAACAATCTAAGGCATGATCTTAATGTTTATGAAATCTTTGAAAACATA
TATCTGCTCTAAGTATACTGCAGCATCCAGCACCATCTATTTTCTAATGAATTACTTTAT
TGCTGCCTATCATATAGCAATAAGAAGGGGTTTAAAATGACATGATAAACAGAATTTACA
CTGTCTTTTCATCTCGAAAATGGAAATCAGCTAATTAGCTAGGCCTTTCCATTCCAGCCA
TGCAGAGTTGACAGCTTTGATGAGTGGTCAATCCAACATCTAATACCGTTTCCTTTTATC
CTCCATTAGAGAGAATGACGCATGCATTCACTCAGGAAAGGTTGTCTGAGATGGCAAATT
TTTCTATTAGGATTAAGATGAACTATTATTCTCAGCTCAAACGTTAAGAATAATTATATT
TTCAACAAGGCTTAAATGCATAACATTACATTGAACTTTAAATTTTAAGACATGCAATCG
ATTGTCAAGAAAAATGATGGTTGGGTGACAGACATAAGGGGCTGCCAAACACTCAGAAAT
GCCAGGAGTGAGCTAGATGAGAATCAAACCAGAGTCTCTCACTCAAGGTAATCGCCCTGA
AGCCCTTACTGAGGAATCCAGATATCCCTCCTAAACAGTGTTGCCAACTCTTCAGTAAGG
AAAGTAGCTATTGGCTGTCTTAAAAGTCGCTAGAAGTCGCTAAATGACGTCATCACCTAA
TTTGCATAATTTGCCATGTGCATGTCATTGTGATGGATGCTGTAGGAGAGAGGAATAACG
TCGTGGGAGAGACAAAAAGTGAGTAAAAAACACCCTACATTTACATCCCGCCCTGAATGT
AAGCCAGGGCGGGATCAGCCAGCCAGCTTCCCAAATGCGCGATTCATTTGCAGTCTGGAC
GCGAAGGGGTGGACATCTTCTGCTCTAACTGCAGCTGGGAGGGACTGCTGCGCGAGGTCT
GGGCCGTCTGTGAGTGCTTTGGGATGGGGGTGGGGCCCACAGCAGCCACGGCAGCACCCA
CTGCTCGTTGAGAAGAGTAAGAACGATACGTGCTTTCACGTCAGTCTCCAAAAGTCTCCA
ATAACACCAGAAAAAGTCGCTAGATTTGTCGCTAGTCGCTTTTTTGAAAATNNNNNNNNN
NNNNNNNNNNNNNNNNNNNNNNNNNNNNNNNNNNNNNNNNNNNNNNNNNNNNNNNNNNNN
NNNNNNNNNNNNNNNNNNNNNNNNNNNNNNNNNNNNNNNNNNNNNNNNNNNNNNNNNNNN
NNNNNNNNNNNNNNNNNNNNNNNNNNNNNNNNNNNNNNNNNNNNNNNNNNNNNNNNNNNN
NNNNNNNNNNNNNNNNNNNNNNNNNNNNCGATACGTGCTTTCACGTCAGTCTCCAAAAGT
CTCCAATAACACCAGAAAAAGTCGCTAGATTTGTCGCTAGTCGCTTTTTTGAAAATGTGT
TGCTAGTGGGGTCTGAATACTCGCTAAATATAGCAACAAAGTCGCTAAGTTGGCAACACT
GCTCCTAAAGGCACAATCTGTTATTTCAACAGTCTGACCCGGCTGGTATATATCATTAAG
TTGCCATTGAACAGTGGGAAATCTTACAGATTGTTAAATCCCATCTTAACAGAACACTGT
TGGTGATAGTCAATGGCAACTGGCAAGTCAAATGAGCTTGCTTTTGCATCGCATATGAGA
GTTAAAAGTTGTAAACATTATTTACATTGAGTGCATTAACCATATTGCTGCATTATTTAT
AAGGCAAGTCATTCATTAATGCTTATGGATATGAACCTATGGATGATATAGAGTCATTTA
AATCTGAGGTATAACGAACAAAAGGACAATATAGGAATAAGGTGGAATCATATTACACAG
GCTCCGACGTCCGCCGCATGTGGCAGGGGCTACAGTTTATACGGATTACAAAGGAAGACC
CAACTGTGATCTGCCCAACGATGCCTCTCTACCAGACGAACTCAATGCATTTTATGCACG
CTTTGACAACAACAACATCGTGCCAGGTGTGAGGGCCGTCACCGACCCAGTGGATTGGGT
GATCTCACTCTCCGAGGCCAACGTGAGAAAGGTCTTTAATCAGGTCAACACCAGCAAGGC
TGCGGGCCCCGGCAGTATTCCAGGGTGCGATCTCAGAGCATGCACAGAACAGCTGGCAGG
CATATTCACTGTGATTTTCAACCTCTCCTTGTCCCAGTCTGTAATCCCCACATGTTTTAA
GATTACCACCATCATTCCTGTCCCCAAAAACTCTAAGGCTTCGTGCCACAATGACTACTG
GCCTGTAGCACTCACTTCTGTAATCATGAAGTACATTGAGAGGCTGGTTATGGCACACAT
TAACTCCACCATCCCAAACACCCTAGACCCACTCCAATTTGCATACTGCCCCAACAGAAA
CATAGATGACGCAATCTCAATTGCTCTCCACACTGCCCTCACCCAACTGGATAAGAGGAA
TACATATGTGAGAATGCTGTTCATTGACTACAGCTCAGTTCAACACCATTGTCCTCTCCA
AGCTCATCACCAAGCTTAGGACTCTGGGTGTGAACACCTCCCTCTGCAACTGGAACCTGG
ACTTCCTGACAGGCCGACCCCAGGTGGTGAGGGTAGGCAACATCACCTCCGCCACGCTGA
CCCTCAACACAGGGGCCCTACAGGGGTGTGTGCTTAGTCCCCTCGTGTACTCCCTGTTCA
CCCACGACTGCGTTGCCACGCACAACTCCAACACCATCATCAAGTTTGCTGACGACACGA
CGGTGGTAGGCCTGATCACCGGAGACGATGAGTCAGCCTACAGGTAGGAGGTCAGTGACC
TGGCAGTGTAGTGCCAGAACAATAACCTTTCCCTCAACGTCAGTAAGATCAAGGAGCTGA
TCGTGGACTACAGGAAATGCCCCCATCCACATCGACGGGGCTGCAGTGGAGCAGGTCGAG
AGCTTCCAGTTCCTCGGTGTCCAAATCACTAAAGACTTAAAATGGTCCAAACACAGTCAT
GAAGAAGACAGTGCCTCTTCCCCCTCAGGAGGTTGAAAAAGTTTGGCTTGGGCCCTTAAA
TCCTCAAAAAGTTATACAGCTGTACCTTTGAGAGCATTTGGCTGCATCACTGCCTGGTAT
GGCAATAGCACCGCCCTCGATCGCACGGCGCTACAGAGAGTGGTACGGACAGCCCAGTAC
ATCAATGGGGCTGAGCTCCCTGCCATCCAGGACATCTATATCAGGCGGTGTGGTAGGAAG
GCCTGGAAAATCGTTAAAGACTCCAACCACCAAGCCATAGACTATTCTCTCTGCTTTCGC
ACGGCAAGCGGTACCGGTGCATCAAGTCTGGCACCAACAGTAAGACTGATAAATAGCTAA
CAAAATAGCTACACAGAATATCTGAGTTAACCTTGTATCTTTATTGACCTTTTATTTGTA
AAATATTTTTACACTGTCTCTATACACACTCACAGGGCCCTACACACTCACACACACACT
CACACCATCATCTTCTCACTCACACATAACATGCAACATACATTTCTACTGACTCTACAC
ACACGCACACCCACTCACATACAAGCTGCTGCTACTCTGTTTATCTTATATCCTGTTGCC
TAGTCACCTTACCCCTATACATATCTA
>scaffold-64513
ATAGTTTGTTAACAAGAAATGTGTGGAGTGGTTGAAAAACAAGTTTTAATGACTCCAACC
TAAGTTTATGTAAACTTCCGACTTCAACTGTATATTGCGTCAAGGATGCAAGGTGTCCCG
ATATCTTTTCCAACTGTCCCAATATATTTTCTGGTTTTAATGTCCATTCTAGAATGCCCT
TTTAGCCAATCAGAAACGAGTATTCAACAATGCTGTGGTATAAAGTTTATTAACATCATA
TGTTCTAATTTGCTCATAAAATAGTAATTGAAGAAGATCTAAATGTATACTCCCACGAAA
CTGATTGAGATCGAATGATTAGCATGTAAACACAGTTTGGACATTTCACTGGTAAAACGT
GAAGAATTATCATTCACGATTGACAGCGATGATGCCATAGCCTATTTTGAAATTAGGTGT
GCCTAACTTGGTGTTTGAGGGTATAAAAAATATATATAATTTTCTTGAGACAATATGTGT
GGGCCTAGGCAGATGTTGCAATTGGAAGATGCATTTTATGCATATTCTATAATGATATTC
AATAGGCTACATCTGTCGGTACAAACTTTGAGGGGGGTGCGGCAAAATGTTTTTATTAAT
GTAGGCTACACTGCCCCACAAAATCATCCTGTTGTCCCGCATTTGGGTATTTTAAATGTG
GTCACCCTAAACCCATCGGTTTCTGGACCAATCAGATGGTCCTGAATGTGTTCACCGAAT
AAGGGTCGGGAGGTACTCGGATCCAGACTCTTGTGGAGAAGAAACTAACGTCTGTGGGTG
TGGAGTAGTGTTTTGCCGGAGCAAGGAGGCTGGGTAGCCAGGCAATACGTCATTTTGTAT
CTCTGTATATCTTTCTCTCTCCCTTCATCTTTCCCTCTCAGGGGCCATTCAAAATGGGAT
TAAATGCACACGTTAGGTGGAAGTGGGGCCATTTATTTCAACAGGTTTTTCTCATCACTA
TCCCATGTCATTATGAAAACATTGAATGTATTGGACAGCAGTTCTCTTTCCCACCACTTA
TCTTTTAATCAAATGTACTTCAGTCAGATTTTATCTTACATTATCTATTAATTATTCTCA
TGTCATGATGGTATGTCTATAGCACATACAGTGTGTTGAATTCATGTGAAACATGTGACT
GATGTATTGTATGTTCTGATTGAGGAGGTTGACTGCTAGTGTACCAGGCTCAGACGGTCT
TGAAGAGTCCAGACATGACGTAGTCGGTGTGGTTTCCATCGATGAGGCCGTTGCTATGGA
TGAACCAGCAGGGGACGTTCTCTCCATTCTTCACATCCCAGCGGAAGTCCCTCTGCCAGC
CCCTGTGGAAAAAAAGCAAGGAGGAGAGACAATGATGAGAGAAGAGTGTGTGTGAAGACA
TCTAACTTGTCACTGTAAGCTCCTGTCCCTTCACTAGCATGGTGGCATCTGGTTTCTCTG
GCTCCTCCCCTGGGCGCATGTCTCTCACCTCAAACTGCACCCCATGGTAAAACTGACCTG
TATGGGGACAATACAATACATTTTTATTGATCAGATATAGAGACATTTTTCCAAATATAT
TGCAGAGTAAAACTCCAGCCAGCTGGCCCTGCCAATGACAGGTTATCCTGTGGCGCCCCC
TGGCGATACCTAGCAGGCTGTGGATGCTGCGGGAGAAGAGGTGGCTGTCCAGGGTATAGA
AGCCCAGATATTCCTGGTGGTAGGGGTGCTGTTTCCACACCTTGTGTAGGATGACCACAA
ACCGGACCGAGTCCCTGAGGGTGACAGTCAAGCTGCGGTCTTTGGTCACCTGCAGGTCCA
AACTGTAGGAGGGGAGAGAGAAATAGAGGTGGTTTAACCAGGAGGACAGGGAGATAGGAT
GAAACATCAGATTCCCTTTCAACCTTCTGTGGTAGTAGGGGTACCAAGGGAGGTTGCAAT
AAAGCCAGAAACTCTGGTCTCTCTATATACAGTATATAAAGTTACATGGAAGCCAGAATG
GGAATAGGTGGGTCGTTCCACCAATTCGGTGCCTTTCCACCAATTCTGTGCCAAAGAAAA
CTTCAGATGTCACCTAATTTTTACATTCTGCCATAAAGAACACATGTTCAACTTCATAAA
AAAAGACGTTTTCCCATGTCAAGATGTTAAATACAAAATTACTATAGTTTATGCCAAATA
AAGTAACAGGGTTGACTGCAACAGGGTTGACGAATTCATCTTAAATCAGCCATAAATCAA
CTTGTGACGGGGGAATTGAAGCTTGTTGCGTGCAACAGGGAGTGGCAATTGAATGCAAGC
TTCACAATTGTTTTATTTTATTGTTAAAACATTTCTAGCCTGTCTATCTATGGGTAGCAG
GGTTGACGTGTTATGCTTGACCCGCTCATTTTTCAACCACAAAACACCAGAAAATGGCCA
GAAAGAGTAGAACCAGATCACCTGCCTTTACACTATGATTTGACTATTAGATGTTCAATA
TTTACTTTGAAAAAAATATTTTAAAAGGAATAGTTTCACCATATTAAAATGAGAGTTCAG
TTCACATAACAGGGTTGACCTTAAAATGAGGGACAAATGTAAATGAATCACTAATCACAT
TAAATAAATAATCATCTTCAGAAATGACTTTTTTTCTTTTCTTTTTTTCTCTCTTAGGGG
GTAGATCAGCTTTAATATTGCAGATAGATTGTAACTTCCATCAACGTAATTGTCTGTATC
ACTTCCAATTCCCCATATGTTTTTTTCCCCCTCGCATATACAGTGGGGAGAACAAGTATT
TCATACACTGCCGATTTTGCAGGTTTTCCTACTTACAAAGCATGTAGAGGTCTGTCATTT
TTATCATAGGTACACTTCAACTGTGAGAGACG
>scaffold-76647
ACTATTATTTTACAATGTAGAAAATAGTAAAAATAAAGAAAAACCCTGGAATGAGTAGGT
GTGTCCAAACTTTTGACTGGTACTGTACATCCTGAGACAAAATTGTGTGGGTAATCGTGT
AAATGTTCCTTACAAGCCAGAATTCTGGCAGAATGTTGATTCAAATGACATTTAAATGTA
CTCTACTGGTTGTCTGTGAAGTTTGTACTTCAGCTACTCGAAATTTGAGACAAAATATCC
ACAGTAAAGTATTGTTTACCCAACTTTCTAGAGAGCCGGTAGGTATATGGTTCAGTTCAG
CACAGATGTAAATTTAGTTTTACATTGGCTATTCAGTTCTCTCATCAATAGCTATTGAAC
CAAGCATCGTCTCACCAGATGGCGTCACTTCAATCGTACCTCAACCGATCTGTCTTGTAG
GAAGTGGAACTCATATTAAATTTGAATATTGAGCATCCGCCATTCGCTCTCCATTAAATG
GGCAGAATAAATAGCGAGCTAAATTATTACAAACGTTATGACAGTGATTTAACAGTTTGT
AATCGTGAGAAAAAAACTAACAAACCGGTGGCTATGGCTTGCACAAATTCTGTGCAAGGC
TGTTGGTTGCCAGTGCAGTGACTTGATCAGCTGTGTAGCTAACTGTTGTAGTTAGCTAGC
TCTTCCTTCGCTGACATAAAAAGCTTTCTTAGCCTGTTTTAATTACCGTGAAGTTGTAGA
CAAGCTGCCCCACAATTAAGAACTGACTGTTATCAGAAATCAGTCCGTAGGTCAGCATGT
TTCTCCGTGATCGTATCATGACGTATCATGACTTGTGGCAGAAGAACGGCTGCTTCATGA
AAACTCATAATGTAAGCATTAGCACTAGTAACTACTGCAGCTTGCTAGCTAGCTTTTGTT
AGAAGATTCAACATTGTGTGTTAGCAGCATCATTTCAGTCAAAGATGATTTCAGTGACTG
GCTCAGCTAACATTAGCGTTAATGTTGGACAAATTTATGCTAGCTTTTGTGCCATAGTCA
AACTTCAGAAATACTGCCCATTGACCTGCAATAATCCTTAGCTAAGTGTCAAATGGGGCG
ACTAAGACTTCCTCACCAAAAAAGCATCAACATTATTGACATTTATTGTTTTAGCTTAGA
TTAATTCAGATAGTTTTGAGGCATAAATGGGGTTCAGCAGATGTCACCTAGGTAATATCT
TTGAATGTTAGACAGCACATTGTAGCAGAACTACTTCAGAGCTATTCCATTACTGCACAG
ACAACCGGGAGAATAAGTTAAAATGTAATTTTATTCAACATTCTGGCTTATAAGAAACAT
TTACATGATTTTGCACACAAATGTCTCAGGCTGTATATACCAATTAATTGTGTATTACAG
CCTGATTAATCAGACTAGCTCATGACATGTCTAAGATTTTTGTTTGCTAGCCAACACTAG
ATACATATTTGAAATCAGCCTTTCATTGGATGAAATGTGATATAGCTAGCTAGCTTATTA
TGATCCTTTCTCATGTCCCCTGCAGGAAATTTTGTCAGGTTGTAATGAAGCTCCCAGCTT
GTCCCCGCTCTCTGGGCTCATCCTGAAGAGGCTTAATGTAAGCCCTCGACCCCTTCAAAA
AACCTCTTTGGGCTCTGCTTCCCGTGACCCAAGCCCTGGCCTGTCCGAGGAGGCCCCAGT
CTCCTCAACCAGCTCATTCCCTTCAGCCAATGATCAGCCCACTCCCAGGTCGAAGAAGGA
AGAGGAGCAGGTAAGTCTCTCGCTCCCATATTTTAACTCTCTTTGCACACTATTTCTGTA
CATTCTTATTAACCTATTATATCACATTTCTCTTCCTATAAATCTGCAGCAGATTGTTGG
TGATGAAGAAAGTGCCCCAGATACCAGCGACGATCTCAGCCCTGTCTCCAACCTCACCAT
CTCCCTTCTGTCTCCCAGGGCAACTCAAATGGCAGGACTTATACACATGTGTGAGAAGAA
ACATTGTGCCAAGGCCAAGGTTGCATAGGCTACTTGCTGTTTTTTTCTTAGTTAGCTTGT
TCATGAATCAACATATCACTGTTACATATTGTCTCCAACACTGTTTGTTTGCTATATATG
TGGGAGCCATCATGGCATTATGTTATGCTAGCATTTCATACCTAATCTAGTGCCTTGAAT
GTCCTGATGCAGATGGAGCTGAGTCTGAGGCAGGAGCTGCAGGAGATGCTGGGGGTTTCA
GTGGCGAGTCGTGAGTCAGAGCAGCTTAAACGCTTTGAGGAGTTGATGGAGCTGAAGCAG
AGGCATGAGTACCAGAGTATGAGGGACATGATGGACAGAGAGTAAGCACTGCTTGTTTTA
CCTCAAAAAAATAAGTGTCCTTTTCACCCACCAATATGCTTCTGTCCCTGTGACAGGACT
GAAAATGTGTTACGTGTCAAGAATCTTCATTTGCTGCTTGTCTTTCTCTTGTTTAAAAGA
ACACAAGAAACCCTCGGGCGCCAAGAGAAGTTGAAAGAAGAGCACAAAAACAGAATAAAC
GTATTGAAAGTTTAACCACTAGAAATTCAGAAAGCAAAATGCAAAACAATCGTGTTCAGA
TAAAAAAGAAAAACCTCCTCCACAGATCCTGAACCTGCGCATGCGGGAGGCAGAGAAAGG
TGGAGGGCAGGGAGAGACTACGTGCTCCCAACGCCATCCAGGAAGAGATACTGCAACTCA
ATCAGCTCCTGGAGCCGGCCGCACCCACCCACCCAGTCAGACCCCACCCCTGATCTCACA
TCCTATAGCACCCGTGCCAACCAGCTATGCTCCCAAGTGTCGGAGGTGGTGCGCACGACA
GCTGAGGTCAGTGAGATCCTATTCTTCATTCATCTATGGTTGCATTGAATGGCCTAAATT
ACACTTTCGATAGACATTATAGCACCACATGTCAAATGGTGGAACTCTTCCATCATGGCT
TTTCATCAGAGTATGGGGGGAAAGTAAACACCTCCATTGTTGCTATCCTGTTTATGTCCC
TGCTCTGGTCAATATGTGTAAGTGGCTATGTGTGCTTGTGTAGGGGGAGTTCTCCAGTGT
GGAGGACTTGACGGTGGCAGAGCGGGCACTGCATGAAATGAGGTCACTGATCCGGGTGAT
GCAGGAGGCGGCTGCCCAGGCCCAGGAGAAGAGGAAGAAGGAGCAGGGGGAAGAGGAGCG
CAGGAAGTTGGCAGAGCTGCAGGCCCAGCAAGAGGAGCAGAAGAAGAATGCAGCTCTGTC
AGCCAAAGAGAAAGCACAGAAGAAGGGTAAGGAGAGGGAGGATAAATGGATGGATAAAAG
GAAAGTCAGGAATGTTTTTGTTTGGATACATATGGTATGTACGAATGAGTGGAAGGTTAG
GAATTGAACAATCGGTTTAAAAGCACTGTTCTGCCTCCCGAGTGGCGCAGCGGTCTAAGG
CACTGCATCGTAGTGCTTGAGGCATCACTACAGACCCGAGTTCGTTTCCAGGCTGTGTCA
CAGCAGGCCGTGACCGGGAGACCCATGAGGCGGCGCACAATTGGCCCAGCGTCGTCCGGG
TTAGGGGAGGGTTTGGCCTGCCGGGATGTCCTTGTCCCATCGCGCTCTAGTGACTCCTTG
TGGAGGGCCGGGCGTCTGTAAGCTGACTTCGGTCGCCAGTTGTACAGTGTTTCCTCCGAC
ACATTGGTGTGGCTGGCTTCCGGGTTAAGCAAGCAGTGTGTCAAGAGCAGTGTGTTTCGG
AGGACGCATGGCTCTCGACCTTCGCCTCTCCCGAGTCCATACGGGAGTTGCAGTGATGGG
ACAAGACTGTAACTACCAATTGGATATCACAGAATTGGGGAGAAAAAGGGGTAAAAGTAA
AAAAAAAAAAAACGGTTTTTCCTGCAGACTAAAGCTGAGCAGAGTACTCTAAAGTGGTAC
CAAGAGCTGCAGGTCTCGGCTAACCAGTGTGCACAGTCTTTTGAAGGCCTGAACAACTCT
AAGGATATCCAGGTTGGTTGAAACTGCATGGATGAGCAATGCCGTTATAGGAACATGCAG
TACCCACTTTATGATACTACACCTTCACAATAAAAATGAATGGCAACATTCCTATTACCT
TGTTTTTTTAATGTTTCAGACAAAGGAGGTAAGAATGGAGCTCCAGAAAGCAGCCGCCAT
CCCTGTCAGCCAGATCTCAAGTATCTCAGGTGCGTCTGTGGGTTATGGAGAGGGATCAGA
GGCTAATAATGACACTAATATCTATGGTACAGTGTAAGAAGGTAAACATTGCTATAACAA
ATGTGAGAATGAAATTGTTTGCGGCATGTTTGTCAAATACCCAGGTTGCAAGCTCAGTGA
CATTTTTGACAAGATTGACAAGCTGTTGTCTGGGCGATTGGTGGTGTCCGGAGGGAAGTC
AGTCTCCACCTCCCAGCATCCCAACGGCATGGACTTTGTCAGCTACAAACTGGCAGAGAA
GTTTGTGGTGAGTTCACATGACCTTGAATTTGAACTGGTGGAGACACAGGACTATTGGTC
TGTATTGTCTCTTTACAATCCAATACGTCTTCCATACAGTGCCTAATGTTTAATGTTATG
TTCTATAATTCCTTTGTCATACGAATAAAAGAGATTGTAGTGTCTTGTTTTCATAGGTCT
CTTAAATGCTTCCTTGTCAATGTGTGTCTCCAGAAACAGGGAGAGGAGGAGGTGGCGTCC
CACCACGAGGCAGCCTTCCCCATCGCTGTGGTGGCCTCTGGGGTGTGGGAGCTCTCATCC
TCGCCCACCTTCACAAGAAGTGCCCCACTACCCACCTATGAAGGATGGCACAGTCAGTGA
GGCATCACTGTTTTGCAATGCATCTGGAACTAACTAATGAAACAAAAATTGAAGTAATTC
CATGACTTTGGTTTGAAAACACCTATGCTGCATTTCAAGTGTGTTGCTTCCACGATCTTA
ACAAGAGGTTAGTTTCTCTGTCTGAAGTGTTGTTCTGTGTCCCATCAGAATCTTAGGCTA
CCGTGTGGAAGACGGAGGGGTGGAGGTTCAGGACAGCTTTTTGAAGAGGTGGTCAGGAAT
GATCCGCCTCAATGCTGCTATCATACAGCTCAGATGGCCTTATGTCTCCAAGCAGGGGGT
ATGAGCAATCTTACAGTATTTACCTAACGGATGCTAATATCACCCCGTTTTGTATAATGT
TATTAGGCTGACCATATTATCATCATTATTCCTCTTTGTGTCCACCCCTCCAGCCTGACC
CACATGGGATGAACCACAGCTGGCGCTGGCTGGCTCAGATGCTGAACATGGCACCCCTGG
CAGATGTCACGGCAACACTCCTTTTTGACTTCCTAGAGGTGATTAAGTCAAGTCTGACAC
CTCTCCAAAGACTGTCTCTGGATTAGACATTTTAATGTAGGTCACTGATGTTCTGTCTTC
CCTTAAGTCTGTGGCAACGCCCTGATGAAGCAGTATCAGGTTCAGTTTTGGAAGCTCATT
CTGTTAATCAAAGAGGAGTTCTTGCCAAGGTACAATCACCACTCTCAGCAGTTCAGTTTT
ACATTGAAACAAAATATAATCTGGTGTAGCATTGTGGTACAGTTTACCTTAGACACTCTT
TCAATACTCAGATCTCATGTTTTCATTTCTTCTCTCTCAGGATTGAAGCTGTCACCAGCC
AAGGCCAGACGGGCTCAGTCACAAGGCTGAAGTAGTTCCTGGATGTGAGTGAGCTGCAAG
GCTTGTGAAACTGACCAAGCAGACAAGGCCTAGGTTTGGGGTTTGAGAAGTCAATGAGGG
AAGTGACAAATTCTTCCTTAGTTAATATTCTCGAAATCTAAAGGCAACCTAGATTCGAGT
CAATGTCTTAAGTAGTTGAACATGTTATTAATCCAACCTGGTGAAAGTGACAAACTGACA
AAAACAACTTTATATCGAAGGAGTGCCTTTGATTTGATGGCCTGGACATGCGCAGTTCGG
CGTGACCGTTAGACCCGATTCCATGTTTCTGCGTATGAGCTATGATCACCATGACATCGC
CTACAAGCGTGATCAGGGAATTCTATTGGAGAAGCACTTTCTGACTATCTTCATACTGTA
CTGTCTTTGGTATTGTGCACCATTTGTGAACTGACACTGATGCACTCTTTAAAACCTACT
GAACTCTGTTACAATTGGTCAAAGTGATCGTGTTTTATTTTTATCTTCCTATCAGAGTTC
ATTAAGAAGCAAGCATATCCCTCCCCCCAAAGGCCAGCTGAGCTCCCATTTCTGGAGATC
CTAATTGGGGGACGGAAGGATGGAAGGTTTGTTGGACAATAACAAATAAGCCTGGATTCA
AGGCTGTGTGACCCCAGTGACAGTCTACAACTCATAGAATGCATTAGGTAGAGGAGCTAT
GTCTAGATGTGGAAGTTATGTTTGCAATGATGCGCTATATCCTGATCAATTTGTTTATAG
TATGTATAACACAAGAGGACGGCTCATTATTCCGCTCCAGCCATTACCACGAGCCCATTC
TCCCCAATTAAGGTGCCACCAACCTCCTATGATGTACAGTGCATTCGTAAAGTATTCAGA
CCCCTTGACTTTGTCCACATTTTGTTACGTTACAGCCTTATTCAAAAATGGATTAAATAG
TTTTTTCCCCTCATCAATCTACACCAAATACCCCATAATGACAAAGCAAAAACAGGTTTA
GACATTTTTGCAAAAACATAAATATCACATTTACGTAAGTATTCAAACCCTTTACTCATC
ACTTTGTTGAAGCACCTTTAGCAGCGATTACAGCCTTGAGTCTTCTTGGGTATGACGCTA
CAAGCTTGGCACACCTGTATTTGGGGAGTTTCTCCCATTATTCTCTGCAGATCCTCTCAA
GCACAGTCAGGTTGAATGGGGAGCGTCGTTGCACATCTATTTTCAGGTCTCTCCAGAGAT
GTTAGATCGGGTTCAAGTCCGAGCTCTGGCTGGGCCACACAAGGACATTCAGAGACTTGT
CCCGAAGCCACTCATGCGTTGTCTTGGCTGTGTGCTTAGGGTCGTTGTCCGGTTGGAAGT
TGAACCTTCGCCCCAGTCTGAGGTCCTGAGCGCTCTGGAGCAGGTTTTCATCAAGGATCT
CTCTGTACTTTGCTCCGTTCATC
>scaffold-78598
TAACATGGCTCTGCGCAGACTGGACAGGACTGAGTTCCGTTCCCATCAGGTGAGTACACC
TCTCCACAGCAAAACATGTCAAAAATGAGTGCATTTGCGAGTTACAAGCTTATTCAAGCT
CATGACGGAAGATGGTCTCCTCAGACATTTGCTCTGTATGTCCCTCAGGGAGAGATGGCG
AATATTCGTGTCCACGGAGAACGGGGTGCCAGTTATGGTCGCTCGCGGTCCCGCTCCAGA
TCCCCCCGGGGGCGTGGCTACTCACCACCTCCTTACAAAAGCAGAGGGTCCCCTCCACAG
CGCTACCAGTCACCTCCACGGCGCCCTGTGTCCCGCCATAGCCCCCCAGCGAGGCGACAT
CCAGTAACGAACCACAGCCCGCCCCCACGGCACTATCGGTAGACCAGCCAGCCATTCACA
AGAGGGCACTGATGATTAGGGGCAGTTTAATTATGTTTTGTTTATCACAGATATCCTCCC
TGATACACACAAATAATTGTCCCCCTTTTGCTTGCTATGTGCATTCCATGGTCAGTCACC
CCTGCCTTCTTGTTGGCCTTAATATGGTTGATTTATTTTCCTGTTGATTTGATGTAAGCA
TCAGTTCCCTGTGTCAGCTCACTGTAGTCCGCTCAGTTCTGATGTCTGGTGAGACCATTT
GTTAACTTGTCAATTTACTAGGTCATGTATGAACATGATCCATTTGTGATGAACATTGCC
CTGAGAATAGTGTGACACTCAACAAAAACTAAATGTGAACATCTGCCTGCATTGTCTATT
TTTAAATGAATTGTAAGTGTGAACCTCCTAAGTGTCTGAATACATTTGGAAATTGTTTGA
TTGTAATCTGCTGGTAAACCTGAAATCCTTAAATTTGTTTTATTTTAAATAAATGTTGAA
CTTTTTAATCAGTTCATTCCTTTACTTCCCCTCACAATGTTTTGGTAACCTGTGGTGGCT
GTATGCAAGATCAGTTAGTTTTTCAATTAAAGCACTGAAACAAACCAAACACCTGCACTC
ACTCAATGGGTTGTCACATTGCAGATTGGGGGGTGTCCACCCGCAGAGCTGAAAATATGA
ATTGGTAGTAATGTAACATGATTATTATATTTATTGCTTTGTCAATGTATATGTCAATCA
CAACATTACACCACACTGAACTAAATAAATGCCAGTAAAAAAAAAAACACGGGGCGACGA
GAGACTCACAAAAATTATAATCTTGCACAGTGTAAACCAAATGAATGTCCTTGTATGATG
TTGATGACCTTTCTCTTCAAGCCTAATGCATCCACATTGATGCCATCTTCAGTTGTCTTG
TGAGGGACATTAAGCCAGGGCCCTCTAATAGACATCGACAATTCCTGAAATGAAAAGAAT
TCACACAAAAAATCCCTTTGCAAAGCATCATAGTCCTTTACAATGATTATCTAATGTGAC
CACCACATTACATGCATCTTGTGACCATGGATGTTTATTGGTCTGACCCAAATGTCTGGA
TTTATAGGTTCCTCTTGTAATCAATGCCCAACATACAAAGTCCAATCCCAATTGTCATTC
AGCACTTTGGATCCTTCATATGAATGCTCATTAGTCTCCACACTAGAGGGACAGCGACCT
CAAACAAAACCCAATCCAAGCTAAATTGGTGGAAACCCTGTGCATGTTCCATTGCATGCC
CAGTAAGCAATGCCAGTGAGTCACAAGGCAATGTTGTTGGGGAGATCCTCCATCTCCTCA
TCTGTCAGCTTTCTCTTTATTTGGGCCCATGAATTCTACGCCATCAATGGGAATGTCCTT
TTCTTTTATGGCCTTCTGCAAATCCAAGCACAACATATGTAGCTGTATCATTAGACACTT
GCATCTGACATTTAAAAAGACAATGGATTGAGAGGATAGGCCTATTTCATGAAATGAGGA
TATTTATTTCCAATAAATAAAATGATGCCCTTTAGTCAAAGATTGTTATAACAAACTACG
TTTCCCCTTTTATCTGTGTTTCAGTCCTTTGAAGAATATACTTCTGGGGCCTGACAAGCT
AACAGTACGTCGTACAGCAGTTATCAATGCGTGGTGTATATGAGCAAACAGCAGGCAGAT
AGCTAGCTAACAACATACGTCCGTGTTTGATATAATGTATTTACCTGGACACAATGCTGA
TATTTCTTGAACATTTCGGTACAGGGATCACCGCTTCGATCTCCCTTCAAGAATTTCTCA
GCAAACCAACGGTTAAAGCACTGGTCATATTCCCGTTTTAGGTCAGTGCAGCCCTCTCCA
ACACTATTCATCTTCAATGCAGAATAACCATAGACCGTATGAGGATAAAAAATACTGAAA
GAATAAAGATAACGATAAATTATTGAATTTATTGCAACCAAACTTCTCTTCCGTACAGTT
CTCTTGACTTTCCTTGAACCATGTGATCTGATTGGCCAAACAGCATGGCGTATGTTCACG
ACGTAGTTAAACAAGCGACACATTGTTAAAGCGAAAGAACACTTTGGCTACAGGAACAAA
ATGTGATAACATGGCTTGACGAAAGACAGCACAGAGTGAGATGCAATGAATTAAACCAAA
CTTTGCACAATGCTGAATCCAAAATATACTGATTGTTTAATACACAGCAAAGTAATAACA
ACAATAAACAATTCAAGAATACATTGAAAAAATAAGAATATTTTTCTCATATGTTTGTCG
GTATATTTATCTATTGTCGTCAAGCGACAAATCACATGTACAGTGGCCTACGTGTGTGTA
CATATCTGATATTAAACAGTATAGCTACATTGTTATAATCACAGATACCTTTGAATATTA
GCCTATGTGTGTTACAAATAATTGTACAGTTACAATTACAGTACAACAGCAATACACACA
GACATTTAGCCGATAAAGAGAAGATAATGAAGAGACAGATTTAAGCACTTAATACAAAAA
CATTGGAATACATGGGGGACCATATGTTTGAGATACACCCAGGGGTTTCAGCAAGTGTTC
CTGCGATGTTGGAGGGGTGCAGGCTTTTTGGTTGCACCTTTACTCTGTGAATGGTTCTAA
CTGATGGGAAGTTTATGACGGCAATGTACGAACAAGATCTCATTTGGTTATCATATTGAG
AATATCCCTGCACAAAATAGCTAAATTTAAGGCAAAACAAATACAAAAACATTCTGAAGC
AATATGCAAAGAGTTTTTGTTTTTAAAAGGGTACATTCACTAAGTGAACAATTACATGTA
TTCATAAACATATTGATTATAATGTTAATTACCTGAACATAGGAAAGTGCTTTTAGAGAC
TGAGACAGAAATACTGCATTGTGCAATTATTGTAGTGTGACAATTGTTTCAGTATGGGTC
ACCTGATGATTTCAAGAATAAACATAATGATTGAGAAGCGTGATTTTAAAATACTGACTA
CTCTGTCTGCATTTGTCAATTGTTGGTTTAGCTTTCATACAAATACAAGTTACTATTTTC
AGAATACATTAATTTTATATGACTTTCTCACAATTTTCACAATTTTGCACACTGAGTGAA
AGGGAGAGGAACAGACACATGCTGGATCACTTGTTTTCTATGAGTGTTTGCACTTTGAGG
ACCAAGTCTCGAGCCATCGTTAGGATCTGCGGGACGTTGTGATGCTCAGCCATTTCTGAA
GAGGGAAATCAAATCAAACACACTGTGTCACTCGAGCCTAGCTGCTTGTGCTGATTTACA
TATGAGTGCAGTCTATGGAGGTAGCTAGGCTTTTTGCCTTTGTCAGCAAGCACAGTAAAG
GCAGTTGGTACCTTCAGATCATACATTTAGCAAGCAAACACTCAGTGGCAATGAAATGAA
TGAAATAACTGAATTATCAAATATTCCATTCCATAACAACATCTAACGTCATCCTTTAGA
CTCACCGTTGAAGAACTTGATGATGTCAGTGAAGTCCATGTTGTTCTCCAGGATGATGTC
TCGGTACATTTCCACCAGTGCCAGAGCGATGAAGAGGACAAAATGAGTGGAGGAGGTATA
CATGGCCGCCCAGATGGTCTCCCACACGGAGAACACATCATCATACAACATCTCTGGAGG
AATAATGGCACATCAGGTTATACACTGAGTAGGACTGTCATATGTGACCTACCTGCAGAA
CAGTCATGTTACTGAAATAAAAACATCAGAAAATACTAGCAATTACATTTTCCAAAATCT
ATACAGGTCCTTCATATTGTATACCTAGAACACGATTCATTTAAATTTAAACATCATCAG
CATTAACTATTTCCTCTGGTTCTAATGTGAAATCCCCCTTTCTGTTTGATTCCATCACCA
TACAGATAGTACATGTGATCTAACACACCCATGCAAATGCCAGTACCTCTTTTGAAGTCT
AGTAGGAACCAGCGGTAGCAGAAGTAGAAGTGAGTGTAGTCTCCATTCATCTGCATCAGT
TCAAAGAGCTCTGAATCAAGGATCTAGCGGAAAAAAAGGGCAAGTGCCTATCTTTTACTA
CAATGTAATATCACTGTAGTATCACACACATAATGTGCATGTGTGATTGTGTATGTACAT
TCGTGTGTGCATGCGCGTGTATGGTACCTGGATGAGGGAGCGCATGTTGGCAAAGTGTGA
GTCCATGGACCCTCCATGGGGGAAGTTCTGATTCATCCTCTTCATCAACTCAGAGAAGCA
GCTAAAAGCCATGACCTCTGAGAAACACATCAACAGCAAATGATTCATCTTATCTTACTC
ACGTCTGTGAATAATGCAGTTATAAGAGAGCTATTTTTCATGCAGACTGACCGTCATCCA
GAATGACCAGTAAAGGAGCCAGTAGATCACACATGCCCTGGACATAGCCAATCTCCAGAT
GCTGCCACACATAACTGCACATTATGTTGCGTAGTTTCTCCAGGTTAGCAGGGGTGAAGT
ACCAGTAGGTTCTGTCACAGCGTCTCACATCCTTATCAATGCGATGCAGGTTGAGCAAGT
ACAAGTCCAGCTGCTCTTGCTGAACAGAGTGACGAAAGGGACTAAGGTTAGTTAAAGTGG
TTCATGTTCAAATGGCTACTGTTTCATGATTCATTCCAGCATTGTGACAGCTCTGTAGGT
AGTTGGGTACTGTATGTTGAACCAACCCTTACCCAATTAACCCTAAAATCTGCAACATGC
ATTACAGTGCACACATGTAACTCATTTGGAGTACTTACAGAGTAGGTAGTCCCTGCAGGG
GACACTACCACTGGTGAGACCTCAGGTTTGAGTTCCTCTGTCACAACCAAAGAGTCAGAC
TGGGGGTAGAGACTCTCCATCTCAGGCTCCTCCTCAGACAGTGCTGGCTCAGTTCCATCG
AGACTGGTGTTGGAGCTTGCATCCAGGACAGGTTCCCCTGAGACAACTCTCCTCAAGGCC
AAGAAGGGGGCAGCTGGGGGAGCCATCAGGCCGGACAAGGGTCTTGCCCAGGCAGTGGGA
ATGTCCTCCATCTCTAAGGCGGATGGCGAGTCATCAGAATCTAGTGTATCAGGAGAACGC
ATAGAGTGGGCTGTAACTGTAACACTGGCCCTGGCCTCTGGCTGAGGTGGCTTCAGTACA
GGCATGGAAAGTGCATGTTTCTCTGAATCTATGGCAACTGTCATTTCTGCAGCTTTAGTA
TTGTTTTTCTCAGGGACACTGGCCTCCACAGTGTCTAATGTTTTGATTTCAGCTATTTCT
GAAACCTTTTCTTCAGTACTATACATGTCTTTCTCACAAACACAAGCTTCGCTGGTTTGA
GGGGTTTTCATCTTTTGCAATTCAGATTCTGTGATTTCTTCAATGTCAGAGAAGTTTGGG
TCCTCTTTTTCAGCAATACCAGCCTCTACTGCCATTGTTGAATCTTCATTTCCTTCTGTT
AAATATGGCTCTGTGGCACAGAATGGTCCTGTCCATGGGGCCTTGCTCTCTTGTGTTTTA
GTAACTGTGGCCTCACCTAGTGGTGGAGCTGGAATATATACATTAGAAACCTCCGTTTCT
AGTTTGAGAATATCAGTATTCTCAGTTGCGTACGCAGCTCTCACAGGGAGCTTTGCGTCT
TCTGTGGTGGAAACTTCAGACAACCCATTTCCTGCAACTTTGTTTTCTTCGGTTTCAGTA
TTTCCTAAGGACTTCACGTCTTCTTTGTCAGAATCCCTTTCTTTAACCCACTCTGGTATT
TTTATGATTTCTACCGATTCAGAGCATTCAACCCCTTCACTCTCTGGGGCTTTGGACTCC
TGTATTGGAGCCTTAGGACGCTCCTCTCCTGCCTTGTCATCAACTGTTATCGTGACCTTT
GGTTCCTCTGTTGATCTCGAGACAGGGAGATCCTCTGTTAGCGTTGACACAGCCTGGGCC
TCTGCCACTGGCTTAGACGCAGCTCCCTGGGGCTCTGGTGATGGCTGAGTGGCTACTGTT
CTGACAGTTACATTTGTTGCAGGGCTGTTGTTGTCTGTGCTTTGGGGCTGTTCTAGAAGA
CCTGAGCCAACAGAGATGATTTTGGGTGGGTCGCCAGATTCTGAGGTAACATTTGGGTTG
GCCACATCTGGGCGGACTTTCAATGGAATTTTGGACACCTCTTTGCCTTCCTCTGACTTC
GTCTCAGATTCTATCTGATCCACCTCCTCCACAGACCCAAATACCTGCAACACCGGACAA
CAGACAGTGAATACCAAGCATTATAAAGTGTCCCTACTATTGGAAGGCACAACTTCTCAA
GTATTCAGTATTAAGGATAATTGTATAATGGTATGTGGTGATGTGTTATGCCCCAGAAAG
GAAAACATCCTGTACCTGTGTGCTACTGCTGGAGTCACTCTGGGCAATCTGTTTCTCTGA
ACTGGTGCTCTGTGAGGACTGGTGTAGGATAAGGGGTCAAATGCCAACCAGGAAGAGAAC
ACCATGAATAAACATATGTTAGTACAGTATGTTAACCATATGCCAATGAGTCAGAAACTC
TATCATGTATTGCCCTCATCAAATGTGACAGGTAGGACCCCCTTACATCAGTGCTGATGG
TGGAGTCTCGTTGCACTGATCCTGGTCTGTCCACACTGGCCACAGAGTTGCACTTGGCTA
TGGCTTCAGCATGCTTCTCCCCCTCCCTCTGCTTGACGATGGCCTCACAGCCCAGCCACT
CCTTCATAGTCTGCTCATAGCAGGCCCGAACCTGCTCATCCACCTATACACACAGATGAA
CACACAGGGTCACTAGTGTGTAATGGTATTACACATGACCCACCTCCCTACTTGGATTCC
AGAGATAGTAGTTATACCTCATGACAATATAACAGTACTCACCTCCATCCTACGTTTCTC
GGTCATATCGAATTGGTAGTGTCCCAGCAGGAATGGCCAGACCTCCTTGCGTATTGTAGG
GGCCACTCCACCATAGTACACCAGCCGCAGAAGCTCATGCTCATCATACGCCTGAGAAAA
GGTTGTGTACGTGATTCCATACTGACTCAATACAGAAACCCACCAGTTCAGTACTGTCAT
CGGTTGCAGTGGGATGTTGATGTTGATGAATGCAGATACATTCACGCTTTGACCTGTTAG
CTAAGCTATAAAGAACATACACAGTCACTGCAGGTTGTGGTTGTGTGTATAGTATGTTTA
GAGCAGATGGTACAGTAGATCTTACAGAGTAGTCCTGGAGGAAGCTGCTCCAGACATCCA
CAGTGAGCCCTCCACGGGCATCATGAGGCACGTTAGGGTCAATGATGGTGGGGTTGACCA
GGCCAGAGAGGTGGATACGAACGGTGGACAGGTGACGGCAGTAGGCAAGCCCTTCAATAA
AGAAGTGAAGAAACGTGCATGGTTATCAATCCAGCCATAACATGAAGACTATAGCATTTG
AATCAGTCTTTCCTAAAGGAATGAATGATACATGTACTCACAGCCATAGAAAGCACGGGA
AATGATCTGGTACTTCATGGTGTCACAGAGGAGTTTCAGGGGAGCCCTGTCCTGGTTGCA
GCCGTTGGGTAGTGAGCTATCAGGGGATCCGTTCTGAGAGCAGGAGAAACAGGAGGACTT
CCTGGGGGTGGGGTGCCACATGTTCACCGCCTGGTCCATCAGCTCTGGAGCCACTGGACA
CCAAACAGGATCAATGTTATCATCAGCATGAACATCGTCGTCATTGTCATTAGCAACAGC
TACATGATCATCTAGAACTGATGGAGGATTTGGGTGACCTTCTTTAATACTATATAAGTA
TTTTTTTAAACATGGAACCATTGACAAACCAAGCCAGAAGATGGAGGTGTGACAAAGACA
ACTTGATGCCCATGCATGGTCTCAAATCCAGGGTAACCAATGTAAGTTGTTCACAGGTTC
ACAGGGCTACAGGTACAGGCAGAGACACAGGGGCTGGACAGAGAGGGGCTGAGGGAAGGA
CAATGGTCAACAAAATGAACAGTGAGAGAAAAATAAATAATGAAAAAGTATATTATGTAC
AAATTTAAACAGAAAATTGATACACAATAAAGAGATCACAAGTGACATACCAAAGTCTGA
CGGAGTACCAGGGAGCAGGATCCGAAAGACATAATCAGTGGCCTCGTCCTCCTCTTTATC
CGACACAGACTCCACAGACCCCTGCGGACTCCTCTTCCGCAACTTAGGGAAAACCTTTCC
CTGTAGGCAAAGGAAAGTACTGCACTCAGTATAAGACATAACATGTTGTTATGATGATGA
TTCACGAGAGTGATTAAAGTTTATTTTATCTCACCCTAAAACTCAGATCCCCATCATTGA
ATTGTGATGCAAGACTAGGCTAGATGTAATTAATGATCCAGCCAAAGAAGGCCAATCTCA
AATCAATAACATCTTATTCAATTGTTTTATATTTCAGTAATTTATTCTTATTTAGTAAGT
AACTCTTATTCAGAATGACTTACAATAAGTGCACTTATCTTAAGATAGCTAGGTGAGACA
ACAACATATCACAACCGTAACAAGTAAATAATTTTCCCTCAATAAAGTAGTTAACAGCAA
AGTCAGTGCTAGTAGGAAAAAACAAGTGCATGGTTTATGTATTTTTTGTATCCTTTTTTT
TGGGCCTTGTCCTTTCCTTCATGTTGCCCAGAGGACGTATTAAGACCCCACTCACACCTA
GACTCTCTGTGCCACTCCAACTTTTATAGTCTTTCACTGCCCCGCCGGGTAATATACCAC
AACCTTTACAAAGCTTTCTTCTACTGCAGCCTGTAAATTATAGTCTCAGCTCTACTATGA
TTACCACTTTTATCATCACAACCCCTCTAAAAACTTCCTCATGTTGTTCCCTTTGCTTTG
GCAGGTCAGGGTTAATATTATCTACTTGGAGGCTAAATTGGTGGATAAGATCAATGAAAT
GACACAGTGGCAGTGTAAAAGTATCCCTCTGGCAGCAGTGTACTAACACAGAGATCAGAG
TTACCCTCAGTCAAACCACATCCACTCTGCTATTGTCACGTCTCCTCCCGGTGCTCCCCT
CCGGCGCTCTGATTCGCCGGTCTACTGAGCCACCGGTCTGAGCGCACCACCTCGGCAACA
CCGGAATGGAAACCCAACGCA
>scaffold-84221
ATATTCACTTATGATCTCACTTGGCCACGGGACTGAAACTGAATGAATGCAACAACCATC
TCTCTGTCACTAGCAAACACATTCATGGGTGGTACTGGTAACTCTAAAATTCACTTGAAA
CGCACTCTGGGAAATATGCAAATAAGGCTTAAACCCCTACAGCAATTCCGGTTCTGGAGG
GCTGAAACATTTCTGGTTTTGGATTTTTGTATGGTTCTTCAAAGAACCATCCCATTTATG
GTTCTTCACAGACCCTAAAATGGTTCCCCTATGGCATCGCTCTCAAGAATCTTATTTGGT
TCCCACTTGCACCTTTATTTTTAAGAGTGTATGGTGGTAACCATGTCTAGATTTTCAGTT
GCAGTGAATAGGTCAAGCCTATTTGTAAATACAAACAGATTTAGGCCTATTTTAAAACTT
TTGTAGTGGGTTCAATGTGTTGATTAATGCTGCTAGATTAGGCATCAATCCAATGTAAAA
TAGAGAAGGCCAGATTTAAACATTCAAAGCAATAAGAAGAGAAGGAGCACACAATTTCTG
TAGATCTATATAGCCTAATGCACATCCAACTCAGGTTGCTGCTACTAATGTGCATTGTAT
GGAGAGGACAAATACAGGCTGCAAGTTTGTAGCCTACCTAGCCACAGAAATATAATATTT
ATTTTGAGGGGACTACATGACATGGAACAAAATAACTTTCCTGCTGGAGAAAGTACTTAC
AGCCAGAAGATGCCTGATGCAAGCAAAACGTGTACTATGTCGCCCCCTAGCGACTTCCGT
GCCTGAATTTATTTTTTACCTTGGCGCCCCAATGCTATTCAACCAGGTCAAATGTTTTTA
TAAACATCTCCCAAGAACAAACAAGTGCAATCATTGCCTCAATGTGCCCTTTACAAGAAC
TGGCATGCCACAGTTACGACTGGAGACAGGAGAAAGCCAGTCAGTCTAAATGCTGTGCTG
GAGCAGAAAAAGTCAAAGTATTGATTTTAATTCATCAAATTGCAATGTTTTCCAAAAAGG
CTTAGGTAGTGGAGACAGAGGTATCTTCTACCGTAAGTCAATGTATTTTCTCTTCGCTTA
GGCTGATAGTTTTGTTTTTGCAACATCTGGTGGAACCATGTTTGACCTGCCTGTATTTCT
ACTCTTCCAGCTGAGTTAACCATCCGTGACCATGGATGAAATGAAGACATGTCTCATCAT
TGGGGTTGTCTTGTTTGGGTTGTTATCAGGTAAGAAATTAATTTAAATAAGTAAAAACCT
TTCTTGGTTCCTATCACCTGGGGTGTATTCATTAAACCGTTTACTCCAAACGAAAACTAG
AGTTTCTATTGGACAAATTCAGGTATGTCCCTCCTCGTTTTGTTCCGTTTGCTCTGTTTG
CTTCCGTTTGGTTCTTAAACAGTAAACGGTTTCTGTTGCAAGATGTAATGAATACACCCC
TGGGGTGTATTCATTAGTCGGATTCCGTTGCAAAACATTTTACGTGCGCATCTAACCTGC
CTTTTCCTTTTAGTTGTAGTTTTATCACTGTTAAAAACCTGTATTGTTTTGTATTGATTA
CCCTATGGACATTCAGTGAACTGTTGCGCTTTCCTTTAGTTACCTGCGGACTGACGCCAC
CGACCATTGTATCAACTGAAGATGAGTTTGTTCTCGAGCCACTCTCCGTTTTCAACATCA
GTTGCACTAGTAAAAGAAACGTTGCTTGGGTCGAGCCCCTACCGGACGACACATTTGTTT
TGCCTGGATATTACACGGCCACGCTCTTCATCTATAACGCTTCCGTGACACACACAGGAT
ATTACACCTGCAAATACCAAGACAAAGAGGGCGATGAGGAGGAGGATGATGAAGACAATG
AGGCAGTCATATACGTTTTTGTCCCAGGTAAATTTGGTGGAAATGGTTGTCATTTCCATG
CACCATCACTTCATTCTATTTTGTTCTACATCCGATAGCTGCAGTCTTTTGATCGAACAA
CCTTGTTTTGCCTTGTGCAGATCCAGAGGTTCCATTCGTGCCTGAGGAGCCAGATAGCAT
GGTAGTTCTAGTCTATCCTGGTGAAACCATCATCCCCTGCAGGGTGTCAGACCCTCACTC
CTGGGTGGTCCTAAAGAGTGCTCCCAGTGGAGTAGAGGTGGATGCTGCTTATGACAACAA
GATCGGTTTCATTGGCAACCTGGACGCTGGACTGTACGTCTGTGAGACCACCGTGAACGG
CGTGACAATGACCAGTGACACCTACACCGTGGAGGACAACAAACGTAAGTCCAGATGTGC
ATGATTTGTCTGACGACAAGTGGTTGTGCATATCACATTGGTTGTGTGTACACATGACTG
TAAGACGCTTCGGATAAAAGCGTCTGCTAAGTGGCATATATTATATTATTCAAAAAAGCT
GTCTTTGTTCACCACAGAGAGTGAAAGAGAGAGAGAGAGAGAGCGAGAGAGCGAGAGATG
TGAGGTGATCTGACTGCATGAAAGAAATGACATCATGTCATTAGTACCGGGGGAGATTAC
TTCACAGGGTTGTTGTCAGACAGACAGAGAGAGTGTGATGGCATCAGCCTGCAGTGAACT
TCGAGAGGGAGATGACCTCATGGCTGTCAGGGGGAACAGTTGACCATGCAGAGACCTGTG
GATGACCGTATTGTCCCTGTTGACCGTATTGTTCCTGTTGACCGTATTGTTCCTCCCTCC
CCTGGTGGTCTGTACAGTGATGGAAGACTTCCATGTGGAGGTGAAGGCCAGCGAGGAGAC
AGTGAGACTGGGGGAACCCTTCAACATCACCTGTGTGGCACCTCCAGGACTGCCCTACCA
GCAGCAGTGGCTTCACCCCAGGAAACAGGCAAGGACCTTATCCCTCTCTCCATCTCTCTC
TTTCTCTCTGTCTCGCAGTGTATGTCTTTCCTCCCACACCCTCCCTCTTTTCTCTACTTC
CTCTCCCATGTTAGCCTCCTCTCTTACCTCCCTTTTAATATGATCTATATCTCTTTGTCG
GCTATTCTCCATCGCCCTCTTTCTCTTCCCTCCTTAATATGTCTCCTTCTGTCTCTCTTT
CCATCCTTTATCCCTCTTGGTGTCACTACGTCTGATTCATCTCCTCAGTCTTATTGTAGT
GATAAATGGCTTGGGCTCAGGCACAGTGTGGGTCAGTGTAACATAACTCTGAGGATGGAT
GGGCCTTAGTGGTTAAAGGTATGTATCACTAAGTACAGCTGGATCTCAGCACCGTGTCCA
TTACCAGGGCTGGAGCCAAATGGTGCATCATGGTACCATAACCCCAGCTCTCTCTCAGTC
AGACAGAGGGAAAGGAGTGAGACAGTTGTTTGTTAAAAACAGGTCAAATGGGTAGAAGGA
AGAAGGAAGTTCAAAGGAGAGGGGCGACAGTAAATCACATGATCTCTGTGACCACTGGAT
GTGTAGAACAGCTATACGCCCCACCTCCTCTTAACCCCAGTGAACTTAGAATGTGCGTGG
ATGTGTTTGAGCATTGAGTGTGTGTTAGGTTAATGGCATGTTTATATGAGATAATGAGAG
TGTGTCCATTCTTCGGTATAGTCATGCATCATTTAGTTCATTTAAGTTTGTGTGCCAGTG
TATATGATAGTATGGGAAGTGGATAGAGACTTTGTCTGAAGTGATAGTCTATGTGCGTGT
GCACCACTGTCTTTGTGTGCACTGTGCAGTAATCCCTGCAGCACATTGTGACAGAGCGTC
TGTTTTAGTGGTGGGATTACTCTAAGCCCTTTTCCAGAGACAGTTAGGGTAACAAGAACT
CAAGACTTCTGACTCCTGGCTTTAGTCTCAGTTGTAATTACAGGCTTTTAAAAGCCCCGG
GGTCCTGATTTATCTCCTGTGGACCAGCACGTGTTTTAACTATCAGCTCACAGACCGATA
GAGAGACATACTGCTCTGATATACAGAATTAAACACTAAACCTGTTAAAAGGTGGAGAAG
AGCATAGAGATATTTTATTTCCTAGAGATGGGGATAGACATGTGTATGCATGTGTGCGCA
TGTGTGTGTCTACAGTGTATTTCATCTCCTGTCCTCTTGTTCCTCTATCTAGGCTGTGGA
TGCAATCCAGATGAAGCAGACTCTGCCTGATAGAGTGGTCTACACCCTCAGTATCCCAGC
AGCCACCTCTCAGGACAGTGGGGTGTATGAGTGCTCCATCACCAACAGCTTCAGTGGAGA
GATCAGAGCCAACATGGTGGCTGTCACTGTCTTCGGTACGCTCGCTCATCCTTATGGCCA
ATCAAAAACTATTCTTGGAAACATACAAGTCATGTCTATCACCAGTCAAACCATGCATTG
TAGACATTTTCTCTCAAGACATTGCCTATCCTTCAACAACGTTTCTATTAATTACCAATA
CCATTTAGTTGTAGATGTATTAAACAGAAACTACTTGGGATTTTTTAAGATGTATTTGAA
TACAGCTGATACTTCTTGGTTGGAGTCTTTAAAAGTAGTCTCCTTGAATTCACATTAATG
CGTAGACTTAATTCATCCTGCCTGACAGTGTCAGTATGAGGTGCTAGAGGGAAGGGGTTC
TGCAGTCTCCCTACAGTAGAATCGAGGCACACCTCTGCTTTCATCATCAGCCCCAATGCT
TTATGGGATGGCTTCAACAGATGTGTGCCAGACTTTCATTTCTCTTTTTCGGTTTCTGTC
ATCCTTCCTTCGGGGTGTCCCCCCTCTATCACTCTCTCTTTCTTCTACTTCCTATTTTTT
GCACCCGTCTCTGTAGAGGAGAGCTCCTTTGTGATGTTGGACCACAGTGGGATCGGAGCG
GTGGAGTTTGTCAGTATGATGGAGGAGACTGAGTTCACCATCAGTATTGAAGCCTTCCCT
GCCCCTAAAGTTACCTGGCTGAAAGACGGTGTTGCCATCACTGACAACAGCTACTTCCTC
ACCAAGACCAGACGTCTGGGGGGCAACCAGTAAGATCATAACATCTGTATATAGCAACGC
TGGTGTTTGTGTGTCTGTGTGTCTTTGGAGCTCTGTGTGTTGTGTGCTGGACTGAGCTAT
GTGGTTCTCTGCCCATCTCTCAGCTATCAGAGCACTCTGACTCTTCGGCAGTCATTAGAG
GAGGACAGTGGGAATTACACAATCATGGTCCTCAGCAACGCTCACACTGCCCAGTTCTCC
TTCACCCTCAAAGTGAAAGGTGAGAATAACCTCAAGCCAAGTGAAAATGCACTTCTACGT
GTGTGAACATGCATTTATGTTTCTATGTTTTCAAATGTGTTAGCAACTGAATGCGTCAGT
GTGTGTGTATTATCGCAGTATCATCCTAAATCTGACAATATGTCTGCCTGTGTGTCTTCC
AGACTCAGGCCCAGTACTGTTCCAGCCAGCCTCAGCGCCAGTGCTGTTTCCCCAGAGAGA
GGAGATGATTGCTCCCCTCCACACCCCCTTCACCCTGACCTGCAGGGGCGAGGCCGAGCT
GGCCTGGGACACGCCTGTCTACCTATCAGAGCAGACCGAGGAGGACAACAGCGGCCTGTT
CATCACCACGGTTACAGTAGAGAACGCGACAGCAGGACACACTGGCTTCTACACCTGCTT
CTACAAAGGAGGGAACTCCACTGAGGAGGGAGAGGAAAGCAGCATCTACATATATGTGCC
AGGTATAGGGAAGACAGCACTGTGGTGTTGGAGTTAAATCTGTGTTAGCAATTTCAATGA
TTGGAAACTTACCATGCCATCTTCTCACTTCCTCAGATCCAGAGGTGCCCTTCGTGCCCT
TGCTGGTGCCCTTTGGCAACCACGTCCTGAATGGTCTCGATGAGATGGAGATCCAGTGTC
GCGTGTCGGACCCCAGTGCCAATGTGACTCTGGTCAACGCTGATACCCAGCAGGCCGTGC
CCATGGCAGTCTACGACAGCAAGAGGGGCGCTGTGGGCTTCTTCAGCGCAGGAACCTATG
TCTGTAAGGCCCTCGTCAACGGAGAGGAGCACCTCAGTGAGGAGTACATTGTCCACGGCT
GGGCAAGGGGGTCGGAGTTGCGTGTGGAGCTAAAGGCCCAGGAGACAGCCCTCTTGGTGG
GAGACACCATCACTGTCATTTGTGTGGCCCGGGGGTCTGAGATACTGGAAGACCACTGGA
AGTACCCTGGAAAACTGGTAAACAAAAGCACATACATAATTATTATTCTCTTACTGGAGA
GCATGTTCATTGATTGATTTTAAAATGCATTTGTTTGTTTGATTATAAATGGGTCTAACT
TGTGTGTGTTTGTGTGTGTCAGGCGGACCGTGGCTTGAAGTCAGTGCGTGAGAATAAGAG
AGACCAGGAGATCCAGTACACCCTGACTGTCCCCCAGGCCTCAGCCAAAGACAGTGGCAT
CTACGTCTGCTCCATCACTGACATCATCAGCAACAAGAACCAGACCAAGAAGCTGGCCAT
CACTGTCTATGGTACGTTTGTGTCACTGTTTATTAACCTAATAACAAGGCAATAATGTTG
GTTTATCATCTTCCTTGAACTGGTAGATTGCTCTAACTACCTGTCACTTTACATATTCTA
TGAATGTTTATATCTCCATTTTCTGTCCTGATAGAGAGGCCATTCGTGTCACTGCGCCCT
GCGTTCAGTTCCCAGGAGTCAACAAACCTGGATGAGGTCAGACAGTTCAGGGCCGACATC
GACTCCTTCCCCAGCGCTCAGGTCACATGGCTCAAAGATGGCCTCCCTCTCAACGATGTG
GCGGCTGAGATAACCACCAGCCTCCAGCAGGTCAGCGAGACCAGGTGAGAAAGACTTCCT
TTGACACCCCTCAACAACACCTACACTCATTGGCTAATAACATGTTCTGGTCAGCAAGAC
CAGGTGAGACTTCCTCTGACATTACTCAACACTGACTGAAGAGATATGATATACCACGTC
CTGCACACTACACTCTGTGGCTAATAACAGGTTCCCAGTTCACCTAGGATGTTTAGATGT
CTATTATTAAGGTCTGGTGTTGTTGTGCGATGTTAGTGGAACTAGTCTCTTGTGACAGAC
TTAACAGCGTGCTCATGAGATTTGGTTCTGGGTGCCAAGATTAGAGTGTAACCATACATG
TTGTTTGGACTCTGTAGGTACCAGAGTGTTCTGACCCTTATCCGGGCCAAAGAGGAGGAC
AGTGGGAACTACACCATCAGAGTGCAGAACGGGAACCTGACCCACAGCCACAACTTCAGC
CTGCAGGTCAAAGGTGAAGCAGAGGAATGCTCCAACCCCTCAATTTGGATTTACCTTTAA
CTTACTGACTAACAGGACTCCCATACTCCCTGACACTCTTTCTTTGACCCACC
>scaffold-133600
TTTTTTGGGGGGGGGGGGGTAAATACAGGCAAATATATTGAATTGTCACCTTGTCCAAGA
GAGATTTACAGTTATAAAAACGTCACGCCAGGGTACGCCTACACGAAACGCCCTTAAAAA
ACAACAACTATTGGAACCATTTCCGTGTTTGACTGCTAGGTTTTATGGGTATTATGACTC
GTACTGTGATAGACTACAGAGGACAGCCCAACACGCACGCACACACACACACACATACAC
ACATACACACACACACACACTTGTGCCATCTAATGTAGATGCCTGCACCGCCTATTGAAA
TGTACCTTTTTTTGTTAGGGAAATCATGTAATCAACGAGGTGGTCTGGTGGCTGGAGGGG
GATCTTTAAAAATAGGTAGACCCCCGAAAAGACACTGTCCTCTTTAGCATTGTGGTCAGT
ATCCCCGCCTGTCACGCGGGGGCCAGGAGACCGGGGTTCAATTGCCAGACGGGGAGGAAA
CACTTTTGTCTGTTAGATAAGGCTAATTGTAAAGTAACCTTGTCTTTACTCCTCTCTGAA
GTGTGTGTGTGAGTGAATGGGAGTTCAATCATTTTTAAATGTTCTCTTTTCTTCTCCTCA
TAGGTCAGGAGTACAGGATGTATAACACGTACGACGTGCACTTCTACGCTTCCTTTGCAC
TTATCATGCTATGGCCCAAACTAGCCCTCAGCCTGCAATATGACATTGGTGAGTAAAGCA
GGGTCTGAATGTTATTGTGTGTGTGGTAGCCCTCTCCCATCCTGGAGCAAATATGTGTTT
GTGTGCGTTCACTATTTATGTATTGTTTTTCAGCTGGCAGTGTGGTTTCGTGTGACCCGA
CTGAAAGACTCCATCTGATGAGTGGCAGAAATTCTCCCGTGAAGACTAAGAATGTAGTCC
CTCACGACATAGGAGACCCAGGTATAGGGGAAACACAAACATACTGTACCAACATTTACC
AACAATTCATAAAGATGGTCCTTCGAGCCGGATTCATATAAATGATATTGTCCCATATAT
ATATATATACTGAAGGAAAATATAAACGCAACCATTTCTAAATTTTTACTGAGTTACAGT
TCATATAAGGAAATCCGTCAATTGAAAGAAATTCATTAGGCCCTAATCTATGGATTTCAC
ATGACTGGGAATACAGATGTACATCTGTTGGTCACAGATACCGTAAAAAAAATAATAATA
GGGGCATGGATCAGAAAACCAGTCAGTATCTGGTGACCACCATTTGCCTCATGCAGCGCG
ACAAATCTCCTTCGCATAGCGTTGATCTGTGGCATTGTGTTGTGTGACAACTGCACATTG
TAGAGTGGCCTTTTATTGTCCCCAGCACAAGGTGCACCCGTGTAATGATCATGCTGTTTA
ATCAGCTTCTTGATATGCCACACCTGTCAGGTGGATGGATTATCTTGGCAAAGGAGAAAT
GCTCACTAACAGGGATGTAAACACATATGTGTTTTTGTGCATATGGAACATTTCTGTGAT
CTTCTATTTCAGCTCATGAAACATGGGACCAACACTTTACATGTTGAGTTTATATTTATT
AAATTAGACATTGGGTTGAATACTGGCACTGAATTCAGATATGTGCATGTAACTTGGACT
TTCGGGACATGCATTGTGAGTTATGAGCTCAGATTTCATGTTATATAAGAATTGGACTCT
TTTAGCTTTTGTAATTTGTGTCTTAGTGAATCTGCATTGTCTTACTTTAAATAACAGGTC
TGTCTTCTGTACAGATGTAGCCGTCATATAACAATGACCGCATCTGTGTTCTCTAGGGAC
ATTTATGAATCATAATTTTATATTTATCTAAAATATTGTTTTTCTTTCTCACTTATTTTA
TATATATGTGAAGCACTTTGAACTGCATTTATTTTGTAAGAAATGTGCTATATAAATAAA
TAAAATGTGTAGCTCAGTTGGTAGAGCATGGCGCTTGCAACGCCAGGGTTGTGGGTTCGA
TTCCCACGTGGGCCAGTATAAAAATGTATGCACTCACAACTGTAAGTCGCTCTGGATAAG
AGCGTCTGCTAAATGACTAAAATGTAAAAAAATCTAGATGACGAGCCGTGGCAGCGTGTC
AACGCCTACCTGATCCACGACACGGCCGACTGGAAGGACCTGAACCTGAAGTTTGTCCTG
CAGGTCTACAGAGACTTCCACCTGACCCAGGACCCACAGTACCTCCGGGACATGTGGCCC
ATCTGCCAGGTAGGGAGGAGCGCTGATAGGATCCGTTACAATAATACGATTATAACGTCA
AGGAGATCTGCAGTTAGTTTAGGTAGTGTAGTGGTTATCACGTTCACCTAACACGTTGGA
AGGTGTAGTGGTTATCACGTTCACCTAACACGTTGGAAGGTGTAGTGGTTATCACGTTCA
CCTAACACGTTGGAAGGTCCCCAGTTTGACACCGGCGGAAACAGTTTAGTTTTTTCTCTC
CCGCTGAGCAACACTTGACAATAATAACTATTTTCATATACAGTATCTAAAGCAGTCAAG
TTATGCAGTAGAGCAGTTATGGCATGCAATTATGAAATGGAACGCAAAAAAAATACAAAA
ATAAAAATATATATCCTCTGTGGCTAAATTGTGCTCTCTGGTGTAGTAATTTGAATTATT
TTATTTATTTATGTACAGACAAGACAAAATAGTTAACTTTTTGGCGAATGTACCTAATCA
TTATAATTCATTAAAATAATGATTGTATTATTTAATACATGTATTTCAAATGTTATTATA
TCCCCTTCAGGCCGTGATGGAGTCAGAGATGAAGTTTGATACGGACGGCGATGGTCTGAT
AGAGAACTCTGGCTACGCCGACCAGACCTACGACGGATGGACTGTAACAGGACCTAGGTG
AGAGTTGAGAAGAGCGAGAGGGAGAGAACTGGTAAATAGCGTGACATAACTTGTAACAAG
ACTCATTGTAGTAGAAGTTCCCACTGTGATGGCAAACAGGAAAAGAGGAAGTCAGTTGAC
AGTTGTATTTTTATCTGCTTCCCTCACCCACCCCAGGGAGGTGAGACTGTGTTTTAAGGT
CACATCAAATAATTCAACTTCCTGTTTTCGACCAGGAATTATACTGCATGCATGTTGTAA
TGTATGAGGCAAGGTCAAACCTGAGTTCCAGTTGTAATTTTAAAGATTTCTATGTGTTAC
TTTTTCAGTGTTAGTTTATAGGAATTATAATCTGCGCTCTCCCTCTCTCTCTCCCCCTAC
CTCTCTCTCCCGCTTTCTCTCAGTGCGTACTGTGGGGGTCTGTGGCTAGCCTCTGTGTGT
GTGATGTGTAAAATGGCCAGGCTGGTGAACAATGAGACTGCCTTCCATCGCTTCAGAGAC
ATACTAGACCGGGGGAGCGCTGCCTTCGACAAACTGCTGTGGAATGGTCAGTTCCTTATT
TCTGCCAGTAGAGGGCGCACGTTCAGTAATGAATAGGGAGTAATGCCGAAAATATTTTTG
GGGTGTTACACATTCTTCAACAATGTCACACTTTGCTAAGAAATATATTATTGTGATTTT
ATGTGTTTATAGAGCATAAAGTTTGAATTTAAGGCACAATTCTATAGTAAACAACTAGCA
ACTACACTTCTGGAGTACAAATTAGTAATAAATTATATTGTACATGAATCATAGACAAGC
ATACATTTATGTGATGCTGGGGCCTGTGTGAAGTATGTAATGATTAGTATTCTTCATGGG
CTTCAGTCCTCGTTAGTATAGTGGTCAGTATCCCCGCCTGTCACGCGGGAGACCGGGGTT
CAATTCCCCGACGGGGAGGAAAAACTTTTTTTATTTTTTTTATTTCTGTCTTTGAGATAA
GCCTCATAGTAAAACGCCATTCAGAGCTTGACTTTAATTTTGCTGTACAATTAAGACTAA
AAGCTGAATATATATCTCTGTATCTTCAGGCCAGTACTACAACTACGACAGTAGTGGACG
GGATCTCTCCAACAGTGTGATGTCAGACCAGTGTGCCGGCCAGTGGTTCCTACGGGCATC
TGGATTGGGAGATGGCCAGTTTCAGGTCAGACACAAAGCCAAGACATAAAGAGTAATACT
ATTGTTGACTATTAAAACCCTAATAGAAAAGTATTGACTAAACAGTGCCACACACTGGGC
AAACAGAGGAACATTTAGCTCCTGATCAGACTGATGTTTTAACCTCCACTGGTCTAGTAA
TGATTGTACTAGGATTTCTATTAGAATTTTCTGACTGATTGTAATGTGACTTTATTGCTT
ATATTATCGCTTATTCCTGTTCCGGACGACTGTGTGATCACTCTCTTGGTAGCCGATGTA
AGCAAGACCCTTTTAAACAGGTCAACGTTCACAAGGTCGCAGGGCCAGACGGATTACCAG
GACGTGTACTCAAAGCATGCGTGGACCAACTGGCAAGTGTCTTCACTGACATTTTCAACC
TCTCCCTGACAGAGTCTGTAATACCTAGATGTTTTCAAGCAGACCACCATAGTCCCTGTG
CCCAACGAAGCGAAGGTAACCTGCCTAAATGATTACAGCCCCGTAGCACTCACGTCGGTA
GCCATGAAGTGCTTTGAAAGGCTGGTCATGGCTCACATCAACACCCTCATCCTGGAAACC
CTAGACCCACTCCAATTTGCATACCGCCCCAACAGATCCACAGATGATGCAATCTCAATC
GCACTCCACACTGCCCTTTACCACCGGGACAAGAGGAACACCTATGTGAGAATGCTGTTT
ATTGACTACATCTCAGCGCTCAACACCATAGTGCCCACAAAGCTCATCACTAAGCTAAGG
ACCCTGGGACTAAACACCTCCCTCTGGATCCTGGACTTCCTGACAGGCCAACCCCAGGTG
GTAAGGGTCGGCAACAACACATCTGCCCTCAGGGGTGCGTGCTTAGTCCCCTCCTGTACT
CCCTGTTCACCCACGACTGCGTGGCCAAACACCATCATTAAGTTTGCTGACGACACAAAA
GTGGTAGGCCTCATCACCGACAACGATGAGACAGCCTATAGGGAGGAGGTCAGAGACCTG
GCAGTGTGGTGCCAGGACAACAACCTCTCCCTCAATGTGAGCAAGACAAAGGAGCTGATC
GTGGACTACAGGAAAAGGCGGCTCGAACAGGCCCCCATTCACATCGACGGGGCTGTAGTG
GGGCGGGTCGAGAGTTTCAAGTTCCTTGGTGTCCACATCACCAACAAACTATCATGGTCC
AAACACATCAAGAAAGTCGTGAAGAGGGCACGACAACCCCTTTTTCCCCTCAGGAGACTG
AAAAGATTTGGCATGGGTCCCCAGATCCTCAAAAAGTTATACAGCTGCACCATTGAGAGC
ATTCTGACCGGTTGCATCACCGCCTGGTATGGCAACTGCTCGGCATCTGACCATAAGGTG
CTACAGAGAGTACATCACTCCAGTCACCCTAGTCATTGACTGTTCTCTCTGCTACTGCAC
GGCAAGCAGTACCGGAGCGCCAAGTCTAGAACCAAAAGGCTCCTTAACAGCTTCTACCCC
CAAGCAATAAGACTGCTGAACAATTAATAAAATGGCCACCCGGACTATTTACATTGACCT
CCCTCCTCCCTTTGTTTTTACACTGCTGCTACTCGCTGTTTATTATCTATGCATAGTCAC
TTTACCCCCACCTACATGTACAAATTACCTAGACTAACCTGTACCCCTGCACATTGACTC
GGTACCCCCTGTATATAGCCTCATTTCTGTTATTTTATTGTTACTTTTTATTTAAATTGT
TACTTTAGTTTATTTAGTATATATTTTCTTAACCAACAATGCGGTTCAAGAAAGAGTTAA
GGGCTTGTAAGTAAGCATTTCACGGTAAGGTCTACACCCGTTGTATTCGGCGCATGTGAC
AAATAACATTTGATTTGACTAAGTAAAGTGTCTTGAAAAGCACTTAAAATAACTTTACAT
TATTACTATTAATGACTTATTTTTTTATCTTGCAGTCTATGTAAAGTGACAGTGTCTTTT
AAAAAGCACTTAAAACAATTTGTAATATTATTACTGTTAATGACTTCCAGACTCAACATA
GCATTCTGATCACACTGATTAAATCAAACTATACAAACAAACAAACAAACCAAAACAAAG
CACTACCCCTCCCCCCAGGCCTTTCCTAAGGAGAAGATTTGCAGTGCACTGAAGTCTGTG
TTTGACCTGAACGTGATGAGTTTCGCTGGGGGTCAGATGGGTGCGGTCAACGGTATGAGG
CCGGAGGGGGTGCCTGACCACTCCAGTGTCCAGTCAGACGAGGTGTGGATCGGCGTGGTG
TACGGACTGGCCGCTACTATGATCCATGAGGTGAGAGTGAGAGAGAAAGTCAGTATGGGG
GGGAAGAAGCCTCCTTTCCTTGTCTGTAGTCTGAGATTGTTCATCTGACCTTTTGAGCAA
ACCTTTTTTTAAGTACTACAAACTTTTTTTTTGCTCAGTAGATCATTTCAGTAAATTCAA
CAAATGATACAAAATGTAAAATTTCAGATATGACCTACAATCCTCTCCCATCTTCCACAT
TTCAAACCAAAATATCGTACCTCTAAACCCACCTCTATGTACTATGTCAATCCAATCGAT
TTATCAATTTACCAATCATCATGCAAAACCTGTCTGTGTCTGTGTCAGGGTATGTTGGAG
GAGGGTCTACGTACAGCGGAGGGCTGCTACCGGACGGTGTGGGAGCGTCTGGGCATGGCC
TTTCAGACCCCGGAGGCCTACTGTGAGAAGGGCATCTACCGCTCCCTGGCCTACATGAGG
CCTCTCAGCATCTGGGCCATGCAGCTGGCCCTGGACACCTCACCACCACGTGACCAGGCT
CCCCAGACCACCACCACACCTGCTGACCAGGCCCCCCAGACCACTACCATACCTACTGAC
CAGGCCCCCCAGACCACCACCACTACCACCACCACACCTGCTGACCAGGCCCCTCAGACC
ACCACCACTACCATACCTACTGACCAGGCCCCCCAGACCACCACCACTACCACCACCATA
CCTA
>scaffold-183364
TTATTTCATAGTTTTGATGTCTTCACTATTATTCTACAATGTAAAAATAAAGAAAAACCC
TTGAATGAGTAGGTGTGTCCAAACTTTTGACTGGTAGTGTATATACCCTCCCTTTGCAAC
CCTACACAGGATAGATTTTGAGTTGGGCCTAGTACCTGAGCACAGCAACCCAAGGGTGAG
AGTGATGGCATCCAAACCTTTTTTTCCCTGAACAAGACCCCCTTGTCTACTGCAGTGCCA
TGGTGCAAGCTGATTAATTATCTCTGTCTCAACAGAACAGAGAAGGAGAGAGAGTTTGGT
GTGTAGTAGTTGGTTTGATCTGACAGATAGAATTTGCCTTGGGGCAGAGTGACGAAGAAA
GAGGAGTAAAGAAAGGAGGATGTCTCTTTAGCAGTAATTTGAGGAGAGTATCTCAGAGCA
GACTTGTCACTGATGAGAGGTGCGAGAGGGGGGTGGGGAGGAGAAAGGAGAGGGACAGAA
ATTACCCTGTCTGTCAATCATCCCTCACTCTGCCGGGCTAGATGCCTCTGGATACAACTC
ATCTGGCCTCTTAATCCGCTCTCTCTCCCTCAATTTATCCCCCTTCATTATTCCCACCAT
CTCTTCCCTTTCTCTTCATTTAACCCCTCCACCCTACTTTTTGTCTGTCTCAGACCCTCA
AATCCTCCATTACTCCTTGTCTTTGCCCCACTGACTTAACCTTACCCCCTTTCTACCCCT
GTCTATATATGTCAGTCCTCTTTCTCCCTCACTCCTTTCACTGTAACCACTCCATACCGC
TTCTCCTCTACTCCCCTCCAGCAGACCAGCACACACACAACCACAGCAGCTGATAACACA
CACACACACACACACTGAGTGTCCAGGCAAACCCATCACCAAAACCTGAGTTAACAAAAC
CCTGTGATTTTGAAGAAACAAACCCAATGGCATTGATTTTCTGCACAGTCCACTTGCCCA
CCACAGATCAATGAGATGTACTGACAGAATGAAACCACACAAATAAGAGACTAAAGCCAG
GCCCAGGGGCACATTGAGATAAGGGAGTGGCTGGCCTGACAGTGGGGCAGGGAAAGAGCT
GAAGTGTGGCTGGCACAGAGGGCTAAGAAAGGGGTCTGCCGGTGGGGGTGTTGTGGATGT
TAGAGTGGGGTATGACTAGGGCTGTGTGTATGGTCTATGGGAGGGGTCAGGATGGGGTGG
ACACGAGACCATTCATCATCGTCAACTCACTAGATAGGGTCAACATGGCCCGCTGGCCAA
GAGGGACTGTCCCTTTTGTGTGTCTCCCCCCCACACCCACTCTCAATCTGAAAGGGAGGA
AGCCCTACAGAAGAGTGGGGAATGTAACAACCAGATTCTAAACCCACAAGACACTGCAGT
GACAAGAGTTGTGGTGATAATGACAACAATGATGAGGTGAAGCCACTCTGAAACCATCCC
ACTGTAACCAGCTAAACTAGGCTAACCATGTGAAGTTTAATATGAGAGCCTGTTCAAATG
CCCAGTGGTTGTAAGACCTCAATGAAAGATGTTGGCCTCAGGCCTCCTAGAGATTCATAA
CTAAATGACACCACACAACAGAGGAAAGCAGATGTAGCATACTGAATCAAAATGGATTCC
TTCTTCTGTCTGTCAGATCTTGATTATTTTGGTGTGTGCTTTTAAATACAGTGTGCTATT
TTACCACAGCCCAACATCAGACTCCACCCTCCGAAAGTCTCTTTTTCTCTCCTCTCCTTT
CATTACTTCTCTACTTCATCTCCTTACAAGCCACCCTTTTTTTTCTCTATTAATTTCTGG
CCGTTCGCAACTTCGCACCCCTCCCCTTTTCATCGCTTGTGTTGTTTTTTGCAGCCTTTC
TTCTCTTTATGAAAGTGTTTGCTTCCAAAAATACTACTCTAACATTTCCTCTGAGTAAAG
AGCATGGAAGGGAATGAGCAAAAAGGAATGAGAGAGTTTGTTTTATTGTAAAGTAGCCAA
GAAAGACTTTTCCCATTATGCCGTGTCCTATAGCCTAGATCTTATAAAAAGAGACACACA
TCTCGAAATCTTTTCAACCAACACCATTATTTTTGGTTTTGAATTGTTACTTTCTACTGT
AGAATATATACTACATACTTGCACCAGAGAGACCACCTACGCTCCAGTCCAACCAGCCTA
AGCGAATGTGGCGAGTGTGAAATGTGAGCAGGAGCACCCTGTTTATGCAGCCCGGACTAT
GTGTGACGGCCGGAGGGAGAGTGGCTGTTGGCTGTCCCCAACAAAAAAAAAAATTTGGGT
CGACCGAAAGTCGTTTGTTCTTTCGACCAAATTTCTTTAAAGTGTATTTTTCCATATATA
GACACACCTTATGTGTTTTAATAAAATCTATTATATGCATTGAGCTTGTCTGATGCTTTA
AGCTTATGGGTTGATGAATAAGACAAATGCCTCAAAAGGGCACCAGAGATCTAGATACTC
AGAATAAAAAAAAAACTTAACCTGACCCAACTATTCTCCTCCCGCTCCTGCTGGCTTTTG
CAGATTCTGCCATTACTCTCCTGAAGTTGCTGGTAATAGGCTACACGAGGAGTCGGCAAG
CTTTCGCATGTGGAATGCCAATTTATCTTACCATTTCTACCGATATGCGTGCCAGTTATG
GTTTTTATATGCACATTTTCGTGAAACAGTTTAATTTAATTTATAATAATCTCTTCATAT
CTCAAAATCGTAATGTGGTTAATCAAAATTCTATCCAAATCTAAATGAAAATGATACAAA
CCTAAAAAGTAACTTCTATTGCCATTGCCAACTATGTAAAAATAGCCTACGTAAAGCCAA
CAAATAAAAACATTGCAGCATGTAGGTAGAAAATATCCTGATTTTAAAATAAATATCCTA
TAAATCACATTGGCTACACATGGCCTGTCTGCAATGAACTTGAAACATTGTATCAACTAC
TAACTTGGGTCGGCCTGAAGCTTGCACTAGCAAACTTGCAATATTGTATAAAATATTCTG
GGCCCTCAGTTTCCTGCGCCAGTGAGCTCGGGACAGACACAGCTGTAGGCTATTTGCGCA
AGCGATAAGAAGCGGTGATTGACTTAGGCAGGAGCTCACCGGAGCTGAGTACCGGGACCT
AAAATGTTCTATTGCTTGAGCTCCTGTTCCTCTTATAGAATATTATCTCAAAAGTATTGT
GGAGCTCCTGCACCTAAATATAAACAGTCCCAGCACCCAAAATGAGTACCGGAACCTATT
TCAGTCCAAGTCGAGCACTGATAAGAAGTAATCAGGTAGGCCTATTTTATGACGTTTCCA
CTGGATCAGAGCATGACATTTTTCACGTTCATGCTGAGTGGTGATCGAAAGGAAGAGAGC
TGGAAAGATTTTTCAAATAGGCTACCTTTGAGGAACTATTGTCATTCTCCAATGGATGTA
AAAACAGACTTTGTTTACTTGCTGTTTGAGGCGAAGAAAAAAAAAATGCACAAGGTCCTC
AACTCCAACAATTAATCCACAGATAAAAGGGTAAACCTAGTTAGTTTCTAGTAATCTCTC
CTCCGTCAGTCTTCTTCTTCTGACTTTATATGGTGGTTGGCAACCAATTTTAAGGTGCAT
TACCACCACAAACTGGACTGGAGTGTGGACCGCAGTTCAGCTTTCAATCACCCATGTGGG
TATACAGTGCCTTCGGAAAGTATTCAGACCCCTTGACTTTTTCCACATTTTGTTAGGTTA
CAGCCTTATTCTAAAATTGATAAAAGTTTTTTTCCCTTCATCAATCTACACACAATACCC
CATAATGACAAAGCAAAAACAGGTTTTTAGAAACTGAAATATCACATTTACATAAGTATT
CAGACCCTTTACTCAGTACTTTGTTTAAGCACCTTTGGCAGCGATTACAACCTCGTATTC
TTGGGTATGACGCTACAAGTTTCGCACACATGTATTTGGGGAGTTTCTCCCATTCTTCTC
TGCAGATCCTCTCAAGCTCTGTCAGGTTGGATGCGGAGCGTCGCTGCACAGCTATTTTCA
GGTCTCTCCAGAGATGTTCGATCGGGTTCAAGTCCAGTATCTGGCTGGGCCACTCAAGGA
CATTCAGAGACTTGTCCCGAAGCCACTCCTGCATTGTCTTGGCTGTGTGCTTAGGGTCGT
TGTCCTTTTGGAAGGTTAACCTTCGCTCCAGTCTGAGGTCCTGAGCACTCTGGAGCATGT
TTTCATCAAGCATCTCTCTCTACTTTGCTCCGTTCATCTTTCCCTCGATCCTGACTAGTC
TCCCAGTCTCTACCACTGAAAAACATCCCCACAGCATGATAATGCCACCACCATGCTTCA
CCGTAGGGATGGTGCAAGGTTTCCTCCAGATGTGACGCTTGGCATTCAGGCCAAAGAGTT
TAATCTTGGTTTCATCAGACCAGATAATCTTGTTTCTCATGGTCTGAGAGTCTTTAGGTG
CCTTTT
>scaffold-208871
ACAGCATGCCCTACATTAGTTATCTTGCTGTTATTAGTTGTTGTTAGTTGTTATTAGTCC
CATCCTTCAGCTCCATTTAACACCTCCCATCTGTCTCTTTACACCATCCATATAGGATTT
CTATTTGCCATATCTTGTTCAACTGTACTGTGATGTTTCACAAAAGTTCTGAACCTTTCT
ATTCTCATTGTTTCTACAGATTATAAATTGATAATAAACATTTTTGCTAAAAGAATTATT
ATATTATTGATCGATTGACTATGACTTTTCAGATCACCCAGTAGAGCTATCTGCAGGGTT
AGCTCCAGGTAAATATTGCAATCCTTCAGCCATTCCTGTACCTGTGACCAAAAACAAGCC
ACAAATGGACAGTACCAAAACAAATGATCTAATGATTTTGTCTCTTTGCAGCAAAATCTG
GAGAGCTGGGAAGATTCTATCCCCCATATAAATAACATTCTATAGGTAGCAAGAATTTTG
TATAATAATTTACATTTAAAAATTCTAAGTTTTGAATCCAGCGTCGTTTTAGCGTATCAG
TTCATAAACACTATGCCATGGAATCGGTACGTCAAAAATTTCTTCCCAACAATTTTGCAA
CTACAGTGGGGAGAACAAGTATTTGATACACTGCCGATTTTGGAGGTTTTCCTACTTACA
AAGCATGTAGAGGTCTGTAATTTTTATCATAGGTGCACTTCAACTGTGAGAGACGGAATC
TAAAAGCTGTAATTATTTGGTAGTAATTTTGGGTAGAGCAGACAGTGAGAGGTTGTAATC
TGAATAAAGGGAAAAAGGCCATTCTTGAACATGGGGTGAGAAAATCTTTCTATTTGCTAG
AGAACCAGTTCGGATTTAAGTATAACTTTTGTATTACTGAAGTTTTTAGTGATATGTCTA
ATGCTTTAATAGTTAATAATTTATGTCCCCTGAATTCATATTCATTATATAAATAGGCCC
GTTTAATTTTGTTATTGGTCACATACACGTGTTTAGCAGATTTTATTGCGGGTGTAGCGA
AATGCTTGTGCTTCTATCTCTGACAGTGCAGTAATATCTAACAAGTAATATCTAACAATT
TCACAACATCTAAGTAAGGAATGAATTAAGAATATATACATATATGGACAAGCGATGTCA
GAGCTGCATGGACTAAGATACAGTTGAATAGTATAGAATACAGTATATACATATGAGAGT
AATGCAAGATATGTAAACATTATTAAAGTGGCTAGTGTTCCATTTATTAAAGTGGCCAGT
GATTTCTAGTCTATGTTTATAGGCAGCAGCCTCTAATGTGCTAGTGATGGCTGTTTAACA
GTCTGATGGTCTTTAGATAGAAGCTGTTTTTCAGTCTCTCAGTCCAGGCTTTGATGCACC
TGTAATGACCTCGCCTTCTGGATGATAACGGGGTGAACAGGCAGTGGCTCGGGTGGTTGA
TGTCCTTGATTATCTTTTTGGCCTTCCTGTGACATTGGGTGCTATAGGTGTCCTGGAGGG
CAGGTAGTTTGCCCCCGGTAATGCGATGTGCAGACCGCACCACCCTCTGGAGAGCCTTGC
GGTTGCGCGCGGTTCAGTTGCCGTACCAGGCGGTGATACATCCCGACAGGATGCTCTCAA
TTGTGCATCTGTAAAAGTTTGTGAGTGTTTAAGGTGCCAAGCCAAATGTCTTTAGCCTGC
TGAGGTTGAAGAGGCTCTGTTGCGCATTCTTCACCACACTGTCTCTGTGGGTGGTCTATT
TCAGATTGTCAGTGATGTGTACGCCAAGGAACTTGAAGCTTTCCACCTTCTCCACTGCGG
TCCTGTCGATGTGGATAGGGGGTGCACCGTCTACTGTTTCCTGAAGTCCACGATCATCTC
CTTTGTTTTGTTGACGTTAAGTGAGAGGTTATTTTCCTGGCACCACACTCCCTGTAGGCT
GTCTCAAACCCACAATCCAGTCCACAAGGGGATTGTGTCTCCGGAGCCATGAAAACCCCA
ACACAACGGGTACCTGAGGGGATTCGATAAGTAGAAACTGGATCGACTCGCTGTGGTTGC
CTGACACTCGCAGGTTGATAGGAACCGTGTTGTGGGTGACTCTGCCAACAGAACGCCCAT
CCAGCGCTCTGACGTCCATGGGAATGGAGAGGGTTTGATTGGGGATTCCCAACTCAGACA
CCAGGGTAGCGTCCATAAAACTCTCGTCGGCCCCAGAGTCAACGACTACCCGGAGAGATT
TGGACCGGTCACCCCACAGCAGGATGGCATGGAGAGGGGTACGAGTAAGGGGTGACTGGA
CATTCTCCGTAATGCCCACCAGTGTACTTATACCTCCTGATGAACCGAGTCTTTTAACAG
GACAGGTAGAAATGTAATGACCTGTTGTCCCACAATACAGACAGCTCTTGGTGTTCAGTC
TGTGTAACCATTCGGCAGGAGACAATCTAGCTCTGCCAAGATGCATAGGCTCCGGAGGAG
GCGAGTCGGCAACCCTCTGTGATTTCTGAGAGAACTCGGGTGACATCGGATTCACTCAGA
AGTGTAGACTTCGGGGATTTCCGGGATTCCTCGGAGGTGAGGTGGAAATCGAGGACGAGC
GAGGGCGACAGGGAACAGACTCCCTCTCCCTCCTACATTCCCGTAGCCGTCCATCGATCC
GGATGGTCAAGGCTATGAGGGATTCGAGGTCCACGGGCAGCTCCCGGGCTGCGAGCTCGT
CTTTAATCACCTCCGATAATCCGTGAGGAAACATGTCGAACAAGGCTTTCGGGTTCCAGG
CACTCTCAGCCGCCAACGAGCGAAAATCTACTGCATAGTCTGCCACACTACGGGGGTCTT
GACGTATTTGGAGCAGCTGACGAGCAGCCTCTCTCCCAGACAATGGAGAATCTAAGACTT
TTCGTACCGCCGTCACAAACTCCTCCAGACTGAGGCAAACGGTGGACTGCTCTCACACCG
CCGTAGCCCAGGCGAGTGCCCTCCCGGACATCAGCGTTATGAGGTACGCTATCTTCGAGC
GGTCCGAGGGGAATGAAGAAAGCTGCAGCTCGAAGATGAGGGAGAACTGGAAGAGAAAAG
CCAGGCAGGTTCCAGAATCTCCAGCGTAGCGCTCCGGAGGAGGTAAGCGAGGTTCTCGAG
ACACCGGGGAAGGCTGGGAAGAAGTGCCGCTGGTGGCGGGGTTGCTGAGAGTCAATGGAA
TAACGGTAGTTGCTGGCTGCCTAACAGACAATCCGTGGACTTTCTTCAGCACTGTATGAA
AAGCACAGTCATGGTGTTCCGCCAAAGTCTGGAATCCTTACATAAGGTTGTGAAGTAACT
CCTTGTGTCTTCCAATGGTGGCTCCGTGGGAGGAGACGGCATCGTGGAGCTGGTCCGAGT
CTGCTGGGTCAGTCATGGCCAGTTCGTACTATCATGGCTCAGGCTAAGACCCAGATGCAG
ACACAGGAGGCAGATAGTATAAGTCTCAGAATTTATTGTAGTACAAGGGGCAGGCAATCG
GTAGGTCAAGGCAGGCAAAGAGTCGTAATCCAAATCAGAGTCAGGCAGGTACAGGACGGC
AGGCAGGATCAGGTTCAGGACAGGCAGAAAGGTCAGAACTGGGAAGAATAGGAAAGTCAA
AAACTAGAGCAAAGGAAACATGGGAACACACTGGTAGGACTTGACGGGACAAGACGAACT
GGCAACAGACAAATAGAAAACACTGGAATAAATACATGGGGAATAATGGGGACAAATGGG
AGACACCTGGTGGGGGGTGGAGACAAGCACAAGACAGGTGAAACAGATCAGGGCGTGACA
ATATTGTCCTTTTGCATGTTTGATGGCTCATTGGAGGTCGTGGCAAGATTTATTGTACGT
GTTCATGTCCATATCCCGTTCCTTTTACGTGGATGCCCCCTGTAATCCATGGCTTTTGGT
TTGGGTACGTACTTACGGTTACTGTAGCAAACTCCTCGATGTCATCGGATGAGTCCCGGA
ACATATTCCAGTTTGTACTAGCGAAACAGTCCTATAGCCTAGTGTCCGCTTCGTCAGACC
ACTTCCGTCACTGGTACTTCCTGTTTAAACTTTAGTTTGTAAACAGGAAGCAGGAGGATA
GAGTCATATTCTGATTTGCCGAAAGGAGGGCGAGGGAGGGCCTTGTATGCGTTTCTGTGG
GTAGAATAAAAATGGTCCATAGTTTTAGCGCCTCTTGTGGCACAGGAGATGTGTTGGTAA
AACTTGGGTAAAACTTTTTAACATTTCCCAAGTTAAAATCTTCAGCTATGGATATGCGGT
TCTGGGTGTCCTGTTTCATGTTTGTTTAGCCTGGTGGTGTTGGCTTGTGGTGGGATGTAG
ATAGAAGTGATGAAAATAGATGTAATAGATGTAATATCTCTGAAGGTAAAAGGGTCTGCA
ATTTACCATGAGACTAGTTGAGCATCTGGAGCAATTGTGGGTTCAATTACATTTGAGTCA
TTTAGCAGAAGCTCTTATCCAGAGCGACTTACAGTTAGTGAGTGCATACATTTTCATACT
GGCCCCCCGTGGGATTCGAACCCACAACCCTGGCGTTGCAAACACCATGCTCTACCAACT
GAGCTACACGGGGCTACAGGATCAAATTGGCCAGAAACAAATAACTTTCTTTTGAAACTA
GTCAGTCCATTCTTGTTCTGAGAAATGAAGGCTATTCCATGCAAGAAATTGCCAAGAAAC
TGAAGATCTCGTACAACGCTGTGTACTACTCCCTTCACAAAACAGCGCAAACTGGCTCTA
ACCAGAATAGAAAGAGGAGTGGGAGGCCCTGGTGCACAACTGAGCAAGACATTAGAGTGT
CTAGTTTGAGAAACGTCTCACAGGTCCTCAACTGGCAGCTTCATTAAATAGTACCCACAA
AACACCAGTCTAAATGTCAACAGTGAAGAGGCGACTCCGGGTTGCTGACCTTCTATGCAG
ATTTGCAAAGAAAAAGCCATATCTCAGACTGGCCAATAAAAAGAAAAGATTAAGATGGGC
AGTCTGAGATATGGCTTTTTATTTTGTGAAGTGCTTGGCGGTCATAGGTGAACCTTTCTG
TACAACAAAAGTAAATATAAAAATAAAAAAAGTTGGGTCGGAACTCTTAAGATGTCTCTT
GAGTCTATACTCCTTAGAGAAGGCTGGCTCTCAAACAGGCTTTGACAAAGGGCCTATTTT
CCATCAGACTGTTTAGTTGCGATGACCTTGGTGGAGGGAGGAGTGATTTGGTGCGGGAGG
TGTCAGAAAGGCTCTTTTTATGGCCACATCAAGTCACGGCTCTGTCTGACTCATCCAAGA
CTCAGCTGTCCATTTTGTCTCATTTATGAGTTGGAAATTGTTCTCCAGCAGTCTGACTTT
GAAAATAAAGGTAGAAGGAGGAGGAGATGTGGTAGACGAATGGCTCTATTTTCGGCTGGC
GCTAGGTGGCGCTCGTGTCAAACGCACGTTCGTGGGCAATGTCAACCTGTTAAAGCCAGG
CTCTTCTATTTTCAAATGGTTGCGCAAGGTTTGGTCATTTACCTGTCTTATATCAGCTCG
CTTGCGCTCAGATGGGAGGAGTGGAAATATTTGAGGGGTGTCCTTAAAAACGTGATCCAA
AGTGCTAATCTCAGGCAGTGCTGGTAGGGATATTTAAGACCAACCAAAAGCTGGTTTAAG
CAGTAACGTGGTTGGTTATGGCATTAATATTGACAGTGGGAACGCAGCCTATCCAGGCGT
GACACACACTGCCCATATGCGCATGGAACAAGAGTAATGTGCTTTTGGTGCCTGTATACT
TCATATTTAGAAACATAAAAAGCGAATGTTTTTTCACATTTCATTTTATTTTATTTCAAA
CCACGCATAGCCTCCCCTCCTCTCAATGAAGGCTATATATTTTTTTGTCCAGGCAAATGC
AATCACGAAGTAGTCAAGACTGTCGATAAAGGGTTTGGCTCGTGAGAACGTCCTTGGCGT
GCATGCAATGCAACTTCTAGAGAAGTGTGAATGTGATCTCTTTATCCAGCTGCATGTGGA
TGTGTGTAAAACCCTCTACAGTCTAAGTTGCCTTGTCTGTATTATACACCCACAGGGAGC
AATTATGGTACCTGTAACTGTATTTAGACATAGCCTACTTCAAACAAGTTGTTTCGTTTT
TATTAGAATTTGATTTGAATTATACGTCTTTTTGGGCCTTATCAATAACCTAGTGAATTT
TATATTGCTTATTGACTGCGTTTGTCCACAGACTGCAATTTATAGTAGACCTAGCCCTAT
ATCCTATGTTTAACAATGTATAGTATTTCCACATTGAAGCAATGTGGACTGCAAACATGT
TCAACATATTTTGCAAATATGGGGCAGGCTATAACAGACTTACATTAGAATTGGAGTTGA
TGACAATGCAATACATTTTTTTACATTTTAGTAATTTAGCAGACGCTCTTATCCAGAGCA
ACTTACAGTTAGTGAGTGCATACATTTTCATACTGGCCCCCCGTGGGAAACGAACCCACA
ACCCTGGCGTTGCAAGTGCCATGCTCTACCAACTGAGCTACAGGGAACCAATACATAAAA
GACCATAAATACACAACTTGAAGCAACCACATATTTAGCCATGGAGCATGTTCTGATTGG
CCAGTGAGGGGCCAAGCCTAGACAAACCCACAACTTGTTTATTCATCAAAACCCAACCTT
TTCACGCCAGGAACTGCGCCCATAATTATGGTTGTGAAAATATCAACAATATTTCTGACA
CACCCCCAAACCTTTAGCGCTACCGCCAGTGCTTAAATTTACCATTGCGTTAGGTTTGTT
CAAATAAAGCCGATAGTCTCCATGGAAACATGAATGTGTGAAGTCGCTGGAGTTCCTGTC
TCTCCATCTGGATAACGTGTCTGTTGAGGCTACAGCTCCCGAGCATTCCTTAAATTACTT
CACCCGCAGCTATATGTTTGGCGACCCGGCTGTTAACTACAGTATGTTACGTCACTGATC
ACAGGCCAACATAAAACCTAATTTTCCAAGCTGTTGGACCCATCAGTATGAAGTGTTCTA
CATTACACTTCTACAATGTCATTCTTTATGCCATATATGTCATTATTCCTAACACTATTT
TTGTTTCATTGCAAGAATACTTACATGAACGTAAGTGAGCATAACATACACATTGGAACT
GAGTGATGTAACACAGACTGACTGGCATGTGCTAGTGCCACCGCAGGCTACCCTATAGAC
TGTTGCATCTTTAATCACAAAGTAGCATAGGAGAAATGGGAGGCACTTTTTCTACACATT
GCTTAATGATATTGAGCTGAACAGTGATTAGGACGGGTAAAGAATGACTACAGCTATTTG
TCTCACATCCTTGTATAGCTCCATACATTAAATTATGCTTATTTATAACCTTTGAGATAT
TGGTCAATGGTGACATGTTGTACATGCATTCTTGGACTGTTGGTTCAATGTCCTTGTCGT
ATGACAACATAACCTTGGCTCACAAAGTCAAAGCATGTACAGTAGATGTATGATGGGGAT
GACAGCTCCAAGTAGGTGAGACGAGGGGGCGCTACCGGCCCAGCCAAGCAGCAGTCTGAT
AGGGGAGGAAGTTGGGGGCTACCTGAGTGGGGGGGCTGGGGGGTGTAGTAACTAGTAAGG
GAGGTTTCCTGTAAATATTTCACTAGTCCTCCCCGGACCCCATGCAGTGGCCGAGGCAGA
GCACAAGTAATGGTATGCTGTTACAGAACCCAGCAGGCAAAAGTTGAGCAGAATTGGGTC
CCTTGTTCATTTCCCAGCTTGCTCCATATCAGTCACAGCAATTATTCATGCCACAATAAA
AGATAACAGAGTTAAAAATCTAAACAGACGGTGCCTTAGTATCGACTTAATTACAACAAC
ACTCACCTTGGCAGAGGCAAAAAGGGGCGCCCGCGGATATCCCGCCGCCATGTCTGCTTG
GGAAAGGGAGAAGCACTCTTTCTGTCTAGTCATCATGGGGGCGTAGCCACGTGTGGAGTG
GAAGGAAGGCACTAGCAGAAGGTTAATGTCAAGTGTGTGTGTTTTCATAACCATTTCAAA
GTTTCATTACCTCACTCAAATTGATAGGGTTTAATTTGATTACCTGCCTGAGCTCTCTGT
CTCAGACTCTCACAGCAGATTTGCTGTAGGCTGACTGCCCCAGATTGTGAACCTGAGGTT
CATTAGGAACTACAAGCTACTCTCCCTCCTATGACTGAGGAGATCAATTAAATGCTCTGT
CTGCAGCTATCGTTGCAACTGCCAGTCAGGAGCGGGCAGGTAGGCAGGCTGGAATCAATT
CAGTGGGGAACCGTGTGGGCCTTCTACACCTTCAGAGAAGGCCTAACGATTAATAAAATA
ATTGTTGTAGTTTTAAAATATACATTTCGTTTGAATTTCTTTTCAATAATATTTCAATAA
TATTCTAATTATGTGATTATTTTCAATGAAATTCAGATTTAATCTTTTCAGTTTTTGTTG
GAAAGGAAAGGGTTAACACTGAAGAGACAAAAATATTCAATCAGGATTTTTCTTTGGTGG
TCTGGATAGATAAATCTAACTAGCTAAGTCAGCCATTGGCTAGGCCTTCAGAAGCTAAAT
AGAAGGCATCTGCCATTCAACTGTATTAGGGCAAAATCACGTTTTGACTTGTAATGGGTG
GGAACATTTTTACAAAAAGTATGGAAACTTCTGCCTTCTCAAAGGCTGACAGGTCACTGA
GCAATAGCAAGCAGTAGTTTTTCCAAGCACTAGCTAGCTAGCTTTTGTTGTAGGCTACTG
TGCAGTGGCTGCAGCATTTGTTATCGAAGAGGATGTTGTTGCTAATTTGTTAGCTTCGCC
CTTTTCAAGATTCACTTTCAACAAGAAGTTACATTTCAAATGATCATCATCTGGTGAGTG
GAACTGTTTTTTTATTGAAGCTCACTTGCTGTTGTTAGCTATCTCTTTGAAGATATTTTA
TGTGTGTGAAACATTGTTTTATTTAAACTTTAGATCACTGGTTACTTTGTGTTCTGAATG
TGACAAAGATGTTTGGAATGTGAAGTAATAGTTTTGATTGGGAAATGCTTGCCCTAATGG
TTCTGTTTTTTATTCTTACGATTGGGACCTACTGGCCTTTTATGTCTGAGGGAATGGGCT
GCTTATCCTTTAACATCATGCTGTGTGTGATGCTGTCTATCTATCAGCCCTATGTGTATT
ACAAAAAGTCACCAAGTAGGAGTGCTCTGGTATTATGGTTGCTGTCCTTTCAGCATCACA
AGCCTGTCACACTCACGTGTCACTTTTGGCGATAGTGTGATAGTTCATGTTTCTGTTATT
TTTCTTGATTTTTGAGTTTGGTAAAACGTGTTGGAAGATTTTTTGCCTTACATGTTTGCA
ATTTAATAATGGATTGAGCGAGGAGTCTCCCCCTGCCTCCTGAGCCAGGAGTCCTGATCT
GTATAAACCAGATCCATTCCATTTACTCTCTGCCTGCCTGTCTAAGCATTTGTGGGAAAC
TTAAGAAGCAGTGGTTTTTAAGAGGCTTTGGTGCTCTCAGAAATTATCCCTTTCTTGAAG
GATGACTATAAAGTGATCACTGCATAAAATAATGTAGAGCCATGATGGCCTTTCCTCTTA
ATGTTTTTGAAAACGATCATGATTTTAATGATTTTAATATTACAGTTGTGGGTGGGTCTA
ATATCCTCTGTTCTTCTCTTGGCCAGTAATGCTATTAGAAAGTTAAGATGTAAGATTCTT
TGCTGATCTAGCTACTGTTATTTTAATACCCTGCAGGACTCACTCATACTTAAAAAGCAT
ATCATTATTAAGACATGCAGTTTGTGTGGTAAAGGGGACAAAATAGTTTTCCCTGGCAAT
TCATCCGTAAGGGAGAAAGGGGTATGTTGAGCCATGTTTTACATTCAGGGTCACTACGTC
AAGGGAGAAATAGTATTATTTCTAACAGATATATCTACATATTATTTCAGGATGTTGTGT
ATCCCTGGAAATAATCAATTCATGTAAACGTAACAGTTTTGAAAACATACCTTGTCCCAA
GAAAAAGTGGTCTCTTGGCACTACTTACCCTTTGTATGTTGAGCATAGTGTTGGGGTAAG
TGGGTGATGGTGTCCTGTGATGGTGCTGGTAGGTCAAAGTTTAATTCATGGAATGGGGGT
GTGGTATATTGTATATCTTAAATATGTGCCTACATTCAGATATATATCTCTCTGTTCAAT
ATCATGTACCCTTCCATTTCTTTATCAGTTGTCTGGGACAGGGATGTTGTTTCGATGTCC
TCTGAGGAGCCTCCACAAGTTGAGTTGTCAACTAACCTGAATTCAACATGAAATTAATCA
AAAAAGTCACCATGTCATTGGATTTAGGTTTAAAGTTGAGTGAAAAAAAGACGAAATTCC
CTTGAGTTCATATGCATGACACATTGCAAAAATACTATGCTTAAAACTGACAGTGTGTAA
TCATTATTTGTATGGGTTATGGTGGCCATTGGCTCAACCAACCCCAAGGCAAACATTTTG
AATATATTAGCCCACACAGCTACAAAGATAGCACTTTCATGCTAGGTTTAGGACCTCGTA
TTGTAGCTTATAGAGACCCCAGCTGATGTACAAAACTATCTTAAAACTATCTACTTTGGT
TTAGATACAAGCATCATGAAACCTTTAACACAATAAATTAATTTGACTTTGTGAAAATCA
AATTTTTGTACCTAACTTGCTTACCACTTTTTCATGTGGTTTCTTCCTTCACAGACTCCA
TGACCTCTTCCTAAATATTTGGTCACATTATACATTTTGTCTTTGGTTTCATAGAAACAA
TGGGTGGCTCAACTAACTCTTTAGCCCAACTCACCCAACTCTGCCCTATCATAAACTACT
TAAATGATCCATCATCCACTGATACCTTACGTATTCCTTTTTTTAAATTTCTCATTTCAA
GAAGCAGGAAGCAACTCTAAGCAACTCTTGCTGCCCTCCTGACTTGACACACTGAAAGCA
GAGACGGTTTCTGCAAAGAGATGGGCACATCTTAGGTTGTGTTGGCTATTTCACTTGAAG
TGATGTCAAAGACTCCACATTTGCATGGATAAGGCCAGCCATGTAATGAGAGATTAATTC
TAATGCCTCACCCACATTAATAATACCTGCCTGGGAGCAAACGGCTCTCAAATACTGCCA
AGGAGCAAAGCAAGCACAGCTATGAATAATACATTATACATAATAACAGTGGCAAATGTT
GCTCTCTAAACGGACACAAGCCCTGAGGGTTCAAGGAAGCTTGGCATAGAGAAGAAAAAC
AGCAGGTGACAGGAGAGGTCCTGGATAAGAAGTGAAGTGTTCCACTTCAAACACTGATGG
GGGAGCAGCATCTAATGGGCTGTGTGTGATGGCAGGATGTGGATAAGCTGTAGTCTCTCT
CACCAGGCAGCTGTGAGAAGAGACTTTATAACCAACAGCTCAGTGTTCCACCTTCTCACC
CTCAATGTGATAGACGGGGTGTCATGGGGGCAGAGAGCAGGGTGCACCATCATGGTAGAT
AATCCAACATGTGAGACCACTGGCATGCCAATGAGAGCTGACAGCATGATTAGTGCAGGA
CTTGATTGTGAGCTCAGGATTGACCCCTAAAGTAGGACCATGACTCCTTGGGTCAGTCAA
GCTGGAGGGAGAATTATCCTGCCTCCTCGTTTCATGACTTACTTCCTGTGTTGACAGACA
ATGGCTGAGCCCCAAAGGGCACCCTATTCCCTACAGATGTAGGACCTTAATTTGATCACC
CTGTTTCAGGAGAACTGTCCTGCAATGCAGGAAAGGTAAAACTTGTAGTGTATTTGAAGT
TGAAAAAGGCTTCTGAGGTTGTCATTTCCACTTTGAAATTTCAGACTTGATTTTCCTTTA
CGAAAAATTTATCAACCCCTACACAATTGTCCATTAATTATAATCCAAATAATAATTCAC
ATTTGCTGTTGCTGCAGGATTATTTTCCTGCTTCAGCAATCTGGCTCAAATTAAGATCCT
ACATCCTGTATATAGTCACTAATAGGGTGCCATTAGGGACGCAGCCACCTACTGTGTCCC
TGGGATTATTGATCTAGGTATTTGTATGAGAACCACTCTATCCTGGCAGTTAAAGAAGAG
GAGTAAACAGCTATTCTAGCCTCAGTCTATAGGTAATCCAGGTCACAATGGGTTAAAGGC
TTATTATTCAATCTAGCCAAAGAAAATGTCCAATATATTCTCACCAAAACCCATTCTATA
CCATACTTCTGTGTGGGTGTACCATTTGTGATGAATATCACTTTCTATTGTGAAGATTGT
GTACCAAGAGCAGAGACTGGGGGAATAAGCTCTTACTCTGTGAGAGTTCCATTTATCAGT
TGAAGTTTTCTCCCTCCCTCTTTGTATGGACTGTGTTTTCCAGCCACCTTGTAAAAGCAG
TGAACTACTCGGCAGTGACAGACCATAATGAACAATGACCTCTAAGCTCCTTTCATTACA
TAAACCTGTCCATTGCTTTAAGAGTTAGATGTCCCTTACAAAAAAAACACATTAAAAAAA
ATAATGTGTTAATTTTTCCACCACTTCCAGCTACATCTTGTCTCCCATCCAGGGACCGAC
CAGGACGGACCCTGACATGCTTCATAGACCAACCAGCTGTGGGATGCAGGGAGCTGTATA
GGGCCGTGAGCAAACAAGAAAATGCACATTCAGAGGCGGCGCTCCTAGTGACAGGTGATT
TTTATGCACGGTTCCAAATAAATGACATTGTTACATGCTCCTCCCACCATGTTATCTACA
TAATTAAATGTCCATGTGGGTTGTGTTATGTAGGTAAAACCTCATGTTCTCTCAAACAAA
GAATTTGTGAACATAACAATTCAATCAGAAGAAACGACAGGGATTATTCAGTCACAGTAC
CATTTTAATGACCAAAAACATTACATTTCTATCTTTAGATTTTGTGGCATAGAGAAGGTC
AAGATATCAGACAGGGGAGGTGATATAAATAAAAATCTGAGCAAAAAATAATGTTTTTGG
ATTATTATTATTCCCAAAAGGTCTTAGTGATGAAATGCCCATGCAGGTTATGTTGTAAAT
GTGAACATGAACTAATGCCTTGTCGTTAACCACCAGTTTTTTCTTACAGTGTACCTAATG
ATTTATGAAAACATACTTGATAGGTCGATGTCCTCATTGTGGTTTTACACAAGTGTTTAA
TACATTTTATGTACACAATTTATTTGAATATTCATGAAATGCACATTGTTATATTTGGTA
ACCAAATTCGATGCATTGAATGGATGTGGGTGGAGCAAGGTCTACATAATTAACAAAACT
CACAAAAGCTCTGATGAAGGCCTTGAGGCCTATACGTAAAGCCTAATAAAGAACTGTGAT
ACTAGCAAGAGCAGCATGCAGGTAGATTTTTTGTCTCATGTTATTCAATTGTGATCATGC
ACCTGCAACAAAGATAGCTCAAATGTGCGAGCGCCTTTTGAATTTTGAATACAGGGAAAC
TGAAATCTGTCTTACCTCATTTTTACCAGCATGTCACCTGTGCAACTAGAGGCGAAAAAA
CTTTAGATCACATTTGCTCCACACACAGAAACTCATACAAAGCTCTCCCTTGCCCTTTAT
TTGGCAAATCTGACCATAACTCTATCCTCCTGATTCCTGCTTACAATGAAAAACTCAAAG
AGGAAGTACCAGTGACACGCTCAATATGGAAGACTGTTTCGCTAGCACAGACTGGAATAT
GTTTTGGAATTCATCCGTTAACATTGAGGAGTTTACCACATCAGTCACCGGCTTCATTAA
TAAGTGCATCGATGAAGTCGTCCCCACAGTGACCGTACATACATACAGTATCCCAACCAG
AAGCCATGGATTACAGGGAACATCTGCACTGAAATAAAGCTAGAGCTGCTACTTTCAAGG
AGCGGGACACTAATCCAGATGCTTATAAGAAATCCCGCTATGACCTCTGACAAGCCATCA
AACAGCCAAAACGTCAATACAGGACTAAGATCAAAACCAACGGCGGCTCTGACGCTCGTT
GGATGTGGCAGGGCTCGCAAACTATAATGGATTACGAAGGGAAACCCAGCCGCAAGCTGC
CTAGTGACGCAACCCTACCAGGCGAGCTAAATTCCTTCTATGCTCGCTTCGAGGCAAGCA
ACACTGAACCTTGCATGAGAGCACTGGCTGTGATCTTGCTCTCCGTAGCCGATGTGAGTA
AGACATTTAAACAGGTTAACATTTACAAGGCCACAGGGCCATACGGATTACTAGGTGGTG
TACTCAGAGCATATGCTGACCAGCTGGCAAATGTCTTCACTGACATTTTCAACCTCTCCC
TGACCAAGTCTGTAATACTTGCATATTTCAAGCAGACCACAATAGTCGCTGTGCCCAAGG
ACGCCAAGGTAACCTGTCTAAATGGCTATCGCCCCATAGCACTCACATCTGTAGCCATGA
AACGCTTTGAAAGGCTGGTCATCAACATCAACACCATGATTCCAGAAACCCTGGACCCAC
TCCAATTCGCATTCCGCCACCAATAGATCCACAGATGACGCCAATCGCTGTTGCGCTCCA
CACTTTCCTCTCTCACCTGGATAAGAGGAACACGTATGGGAGAATGCTGTTAATTGACTA
TAGCTCAGCATTCAACACCATAGTGCCCTCCAAGCTCATCACTAAGCTCAGGACCCTGGG
ACTGAATACCTCCCTCTGAAACTGGATCCTGGAATTTCTGACGGGCCGCCCCCAGGTGTT
GAGGGTAGGTAACAACACATCCGCCACCCTGAACCTCAACATGGGGGGTGTGTGCTTAGT
CCCCTCCTGTACTCCCTCTTCATCCATGACTCCAACAATATCATTAAGTTTGCTGATGAC
ATGACGGCGGTTGGCCTGATCACCAATGATGATGAGACAGCCTATAGGGAGGAGGTCAGT
GACCTGGTAGTGTGGTGCCAGGACAACAACCTCTCCCTCAATGTCAGCAAGACAAAGGAG
CTGATTGTGGACTACAGGAAACGGAGGGCCGAGCACACCCCCATCCACATCGACGGGGCT
GTAGTGGAGTGGGTCGAGAGCTTCAGGTTCCTCGTTGTCCACATCACTAAGGAATTATCA
TAGTCCACATACACCAACACAGTTGTGAAGAAGGCACGACAATGCCTCTTCCCACTCAGG
AGGCTGAAAAGATTCGGGCCTCAGATCCTCAACAAGTTCTACAGCTGCACCATTGAGAGC
ATCTTGACTGGCTTCACCACTGCTTGGTATGACAACTGCTTGGTATCCGACCACAAGGCC
ATGTACATCACTGGGGCTGAGCTCCCTGCCATCCAGGACCTCTTTAACAGACAGTGTCAG
GGGAAGGCCATAAAAATAGTCAGACTCCAGCCACCCTAGTCATAAACTGTTCTCTCTGCT
ACCACACGGCAAGCGGTACTGATGCACCAAGTCTGGAACCAACAGGACCCTAAACAGCTT
CTACCCCCAAGCCATAAGACTGCTAAATAGTTAGTCCAGGTAGCTATTGGTTAACTATTT
AACTATCTGCATTGATCCTTTTTGCACTAACTCTTTTGACTCATCACATACGCTGCTGCT
ACTGTTTATTATCTATCTTGTTGCCTAGTCACTTTATCCCTACCTACAGTTGAAGTCGGA
AGTTTACATACATCTTAACCAAATACATTTAAACTCAGTTTTTCACAATTCCTGACATTT
AATCCTAGTAAAAATTCCCTGTCTCAGGTCAGTTAGGATCACCACTTTATTTTAAGAATG
TGAAATGTCAGAATAA
>scaffold-228433
TGTGTACCCCAGATCCAGCTGTTGGAAGGCCTTTTGGAGGGCTGGGTGGAGCATGAGAAT
GGTGTTCAGGCCCTGAAGACCTGGCTGACACTGCAAGAAGACAAACTGAAGAAGAGACAC
AGGATAGATGACGTAGCATCGGTGCAGAACGCACTCAAAGACTGTCAGGTAGGGACATAG
ATACAGCATTAACACCATTCACAATTTTCCATTAAACCTACAAGCAACAATATTCTCTTC
ACAGTAAGTTTTATAACCTCAAATCAGTTCTAATTCATCTATAATATGTGTTTTCTTATA
TTCCCTCTCTTTCTCCTTCTCAGGAGTTGGAAGAGTTAGTGAAGGAGAAAGAGAAGGATT
TGGAGAAAGCTGATGAGAGAGGGCGCGCACTCATCCAGGAAAAGAGGGGGCAGGCCTGCT
CTGTTGTTATGGAGACCCTTAAAGGGTTGAACCAGTCCTGGGCCAACCTGGACAATATGG
TGGGTTTATAGACAATTCTCCAGACTGATACCATGACACTCACACAATTTATCTGACCGT
TTTTGTTTAAATTATCTTGGAAAAGCAGTTTTAGGAACAGTTTCAACACCTAGAGTACCA
TATCCAAATGTAAACTCAATTCAGACAGAACACACCACATATTCGTTTAACCATATATTA
GAAAGGAAATTACAATACTTTAGGTCTTGGCGGTAGGCTCTGCAGCTTCGGGGTAGCTCA
CTGCCATAGCAATGCTCAATCATTACCATAATAACAAACTACAGGCAATGAACACGGTAT
AACATAATGTCCCCTCTCCCCGGCCCTCCAGATTGGTCAGATGAAGGTCAGTCTGCGGTC
AGTGCTGGAGCAGTGGACTCTGTACCGTCGTGCTGCTGACGAGATCAACGGTTACCTGAT
GGAGGGGAGGTACTCTGTGTCCCGGCTACACCTGCTCACAGGCTCCCTGGAGGCTGTACA
GCAACAGGTGGAAAGCCTGGAGGTGAGACAACCAAAACACAACTAAAATACAACCAAAAC
ACAACTAAAATACAACCAAAACACAACTAAATTACAACTAAATTACAACCAAAACACAAC
TAAAATACAACCAAAACACAACTAAAATACAACCACAACACTACCCTGAGGTTGGAATAA
CATTTTGAATAAAAAAATCGAAGAAAAAATACTATGCAGAATGAAGGCAAGATTGTCAAA
AGAAGGCAAGAGATGAAGATTGAAGTTAAATTGAGATTGTTGAATTGGCATGTTATAGCA
TTACAACATTTAGCCTGATAACTTGTATGTAGAGAATGAACAGAATCTCCGTGCTTTATC
TTTGTCATTGACCCGGCGCTATGTACCTGTTCAGAACCTGCAGGAGGAGTTGGACAAGCA
GGAGAGCAGTCTGAGGAAGTTTGGCTCTGTCACACACCAGCTGCTGACAGAGTGCCACCC
GTCTGTGGCAGACACTCTCGACGGAGCCCTCCGGGACGTCAACATCAGGTGGGCATTGAA
GGGGGGCTGCAGGAAAATGGGTATTTGGATCCCCATTAGCTCTTACAGTTGCAACAGCTA
TTCTTCCTGGGGTCCACTGTGAGCTGTGAGTCTGGAATGTAATCACTCAGTATACACAGT
AACGGTTGACTTATCTTAGAACAGTCTGTGACACTTGATGCAAGTGCAACACTATTTAAC
TGTTCCCAGTTCAGATCCTAACTTATCTTCCTCTGTCTCAGGTGGAACGGTCTGCTGGAG
CAGATCTCAGAACAGCTGAGGAGCAGCAAGGCTCTGCTGGGTCTGTGGCAGCGCTACACA
GACCTGTATGACCAGAGTGTGTCTGCTGTACACAGACAGGAGGAGAGGGCCGACAGGCTG
CTCAAGAGCGCCACCGACAGGGACATCACGGAAGAGGAAAGCAGTGCATGGATTAGAGAC
TGCAACGTAAGCAATGAATGCACCTAAATGGCATACACTGAGTGTACAAAACATTAGGAA
CACCTGCTCTTTCTATGACATAGACTGACCAGGTGAATCCAGGTGAAAGCTATGATCCCT
TATTGATGTCACTTGTTATATCCACCTTTCAGACTGTTAGGCCAAAGTGCCACACAGGCC
CAGATTTACACCCTAGGGGTCTCCCAAGGTGAGGGGGGATGGCAGGGCTGATGCTGATGA
TACACAGTACAGTAGAGCCAAAACGGTTTATTTTCAGTGTTTATTATAGAAACAAAAAAT
AAAAGAAACTCCACAGTTTAGTGATGCTGTTAATTTTTGCTCTCTGACCTTAGTCTTACA
GAACCAAGTTCACAGTATTTAGTCCTCCAATTCCAATTCCAATCCTCATAGCTGTGTTGT
TGTGTAGGAGTTGCTGGGTGCCCAGGCAACAGTACAACAGTCTCTACTACAGCTGCAGCA
GCTGGGGGAACAGCTGAAGACTGAGGTTGACGCCTCCTCCATGGCAGCCCTCCAATCAGA
CTGCCTGTCACTCACACATCGCCTAGCAACACTGGAGCACGCCCTGCACAGGCAGCAGGA
GGTACTGCAGGTGGGTCATCATGCTACAGAGTCCACAAGCACACAGTAGAGCAGTGTACA
CACATACACATGTCCAAACACCCTTAATGTACACTATATACAGTACATTCATACTTTTGT
ACCCCCTCTATCTCTCCCTCTCTAGTGTGGAGCTGAAGACTGTGAGCGTTTTAAAGAGCA
GTTGGACTCTCTGACCCGTCAGGCTGAGGAGGCTGAGGAGGTTCTGAGGGAGTCCGACCC
GGTCGGAACACCAGACCTCACTGTCATGCAGGAGCGCATGGAAAAACTCAAGGTAAACAT
GTCTGACAACTGAGCTGTACCTCTGTTGTATCCTTGATAACACTATTGCTTCTTTCATTG
CTTCTATATTGCCTCTATTGCACTATAAATTCATAACATCTCTCAAATTCCTTCCTTCCT
CCCTCTCCAGACCCAGATGTGTAAGTTGAGCAGCCATTCTCCTGATCTGGAACGTGTGAA
TGAGCTGGCCTACAGACTGCCCCTGAATGACAGAGAGATCAAACGCCTCCAGAGCCTCAA
CAGGGCCTGGGCCTCCCACTCCGCACACCTCACTGAGAGATTCAGGTAGCTTCAGTCACG
TGTTCACATACAGAACAATAGTTACACATGCATTGCACTTATCAAGTATGTCATTCCCAT
TTCATTGTGTGTTACCCTAAATTACTAACCATATGATATAGGCCGGGTTGAAAAACAAGA
ACTCTATGTTGCATGTTCATTATGTTATTGTTCCTCAGGATGGATAAAGGTGTTGCAATC
TGTTGTGTGACTCTGTGCTATCTCGTGTCTCCCTCCTCAGTAAGCTGCAGGCGGTGTTGC
TGCAGCAGCAGAGCTTCCTGCAGAAGTGTGAGGACTGGATGGACTTCCTGTCCCAGACGG
AACAAAAGCTGGCCACTGAGACCTCTGGGAACTACTACAGTCTGCTGGAGCAGCAGAGAG
ACCACGAGGTGAGGATGGGAGGGGAGGGAGGTGAGGGGAGGGAATAGGTGCAGGGGTGAT
ATGGGCTTGTAAACTGTTTCTCTGTACCTGTATGTTGATCTCTGTAAATGTTTCTGTACA
GTTGTTCCAGGCAGAAATGTTCAGCAGGCAGCAGATCCTCTACTCCATCATCAGTGATGG
CCATGGCCTGCTGGACCAGGGACAGGTGAACGACAGGTAAGGCACACACACACACACACA
CACACACA
>scaffold-232830
TCGCCCAAGCTGGCTAACATGTTGGAATGCTCCCGGACCCGCTCAAAGACTCCAGGCATA
TTCCCCGCTCCTGCTGACTCCATGCTGTTGGGTGTGTGATTCTGTAGCGGGTGATTTGGA
CGGAGTCAGGCACAGGAGGGGTAAATCACAGAATAAATTGTTTATTCGGCAAATACAGCG
GTACGCAGCAATGCGTAAAACAACTACAGTGCGGTAATAACGGCGCACTGGAGAAAACAA
AGCACACGGGTGAATATCCCGGCGATACAAATATATAAAGCTCCACCGAGCTATCGTCAC
CTCCACAATAAACAATCACACACAAAGACATGGGGGGCAGATGGAATACTTATACAGGTA
CTGAGGAGGGGATATGAACCAGGTGTGTAATAAAACAAGACAAAACAAATGGAATGATGA
GATGAGGAGTGGCAGTGGCTAGAAGGCCGGTGACGACGAACGACGAAGCCTGCCTGAACA
AGGAGAGGAGGCAGCTTCAGAGGAAGTCATGACAGGCCAATAAGTTGACACAATGATTTT
TAGGTTTCTGTTTTGTCTTGGCAAACAGCCTGAAACAAAAGCACAGCTTGTTTATCTGTA
ACTAAACAGACTGTTAGGGCAGAGGCAACTGAAAGTACTGAAACTGTTGAGGAGGCTGCT
TTTTTCAACACTCTCACTCACACAGAGACAAACCCAATGTATTTCTGTCAATGTGTTTCC
TGGTATTACTCATTTACTGTGAGTAATACCAGTACGTTTGGGGCTAGCTTTGGGGTCAAC
GTGGGTGGTGTGAAAGAGAGGTTGACAAGAACCGGCAATAAAACACACATAGACACACAC
ACACGCACGCATGCACACACACACACACGTTACCATTTTCCGATAAGTGTCAGCCACAAT
GATCATTTATCATAGCATGGTTTCACACAGTCAATGCCTTATGCAGCGTTGAGGTTGCAC
AGTGTGTAGATGACTCTGCTGAAATAACTTGGTTAGAAGCTACACCTAGTGTGATGACTT
GTTGGACTACTTTTGAGCAGAGGTTCCGTGTGTCCTCTATCTAATCATGTGTGCATGTAT
GACAAAGTCCTGCTAGAATCCTAAATGAAGACAACAGTAATGAAATACATTAAATTAATG
ACGCTGTAATTTGTGAGAGGTGGGGGGGAGGGAGGTGTCAGCAGCGTACATATAAGTATA
TATATATGCACAAACACACACACACATACACACACAGCATACTGTCCCCATGTGCATCAG
TGTATAGTACACCTCATGAAGCGAGGATATGTGGAATAAAAAGCTGTTAACCTGCTATTG
AGAGACCAGTCTGGCTGGGGGCCTCTATCAGACAAAATGAGATGCTGGGTGGCTTTATCT
CATGTAGCCTGTGGTCTGCCAGGGAGACTACTAAATTATTATATGCTAGTTTCCACACTG
TTAGCTCACATTATCCCCTCTATCCTCAGTAGAAAATTGCTGGGATGAAAAAAATTACTC
CCCGTGATCGATTAGACACTGCCCTAGTGAATGTAGGTTATGAGCCAGAGAGAGGCGGAA
GGTCTGGAGACATTGCACAATAGGGGGTTCATGTGGTATTCCCATGAGGCATCTATAGAG
CCATGTACTGGTATAGTACCAGCTAGGGTTGGTAAAGGTAGGACTGAGAATTATCGAAGC
AGATTCATGCCAGAAACAAGTACAAATGCTAACTTTGAATTAAATGTAATTACGCTGTAG
TGTTCTTCAATTATAAATACATTGTATGGAAGGAGAAGTAATACTATTTTTTTTGTCCCA
TGCTCCCATGCTTTGTCCCAAACACAGTTCTGTCCATGAACACATTAATATCCCCCATTG
GCAACATATGGGACTATGTTTATCTATGTTATAAACTTGTTAAACCTGTTTTCCTTTAGT
TAACATGTTGCCAGACCCATGTACTGTATCTATTGTCTCTTCTAGGTCAGTCCCCCACTC
CTAAAAAGTGTTTTATTTGGACTAAAATCTGCTATAACATTTCTCAAATGTTGAGTATAA
AGTAAACACTGGAATCACTATAAAAGTGTAAGTTGTAAAGGCTTCATAATAATGACATTG
TGAAGAGATATAGTCCATAATTGAATAATTTTATACTAAATACCTAATAGTCATTATTAT
ACACCAGCATGTGTACCTTCCCTATTTCTACAACATACCAGCCTCAAGGATAAAGTTGAT
TTGTTCTCAAGCAATATAAAAAGCATAACAACTGTGAAGTGGTAGCAAAATCGACTTGAA
CGGAGAACTGAATAGAAACAGTATGAAAATAGCTCCACCATCAACAGTTAGTCACTTAAA
AACACTCTATAAATAAATAATGCTGCCTCCACGCACTCCATGTTCAGACAAGTTTTTAAT
GGCAAACATTTTCATTAATGCCTTACTTGCTTCTCCTCCACCATTGTGCTACCAGTGATG
CATGTAGCATTCCACTAATGTTCAAATGACAAATGCTTGAAGAGCATGAAACAGAAATGC
TCAAGGTTGTCGTCTGTGGGGAAAACTGCCCGCTTGACCCCATCCCCTCCTCTCTTCTCC
AGACCATCTCTGGAGGCCTTCTCCCATTCCTCAGTTCCCTCATCAACTCATCCCTGACCA
CTGGTTGCGTCCCCTCTGACTTCAAAATGGCCCGAATCACTCCCCTCCTCAAGAAACCAA
CACTCGACTCCACTGACGTCAAAACTACAGACCGGTATCCCTTCTTTCTTTTCTTTCCAA
AACACTTGAGCGTGCTGTCTCAGACGAACTCTCTTGCTATCTCTCTCAGAACGATCTTCT
TGACCCTAACCAGTCAGGCTTCAAGACGGGTCACTCAACCGAGACTGCTCTTCTCTGTGT
CACGGAGGCTCTCCACACTGCCAAAGCTAAATCTCTATCCTCTGTTCTCATCCTCCTAGA
TCTCTCCGCTGCCTTCGTGAACCATCACATCCTCCGCTTAACCCTCTCAGGGCTGGGTGT
CTCAGGCTCTGCACACTCTTGGATTGCATCCTACCTGGCAGGCCTTTCCTACCAGGTGAC
GTGGAGAGGATCTGTGTCTGCACCACATACTCTCACGACTGGTGTCCCCCAGGGCTCGGT
TCTAGGCCCTCTCCTCTTCTCTCTATACACCAAGTCACTCGGCTTTGTCATATCCTCACA
TGGTCTCTCTATCATTGCTATGCGGATGACACTCAACTACTTTTCTCCTTCCTCCCTTCT
GACACCCAGGTGGCGACACGCATCTCTGTGTGTCTGGCAGATATCTCAGCTTGTATGTCG
GTTCCACCACCTCAAGCTTAACCTTGACAAGATGGAGTTGCTCTTCCTCCCGGGGAAGGC
CTGCCCGTTCAAAGACCTTTCCATCACGGTTGACAACTCCACGGTGTCCCCCTCCCAGAG
TGCAAAGAATCTTGGCGTGAACCTGGACAACACCCTGTCATTCTCTGCAAACATCAAAGC
AGTGACTCGCTCCTGCAGGTTCATGCTCTACAACATCCTTACAGTACGACCCTACCTCCC
AAGGAAGTGGCACAGGTCCTTAACCAGGCACTTGTCAGCTCCCGTCTGGCCTACTGCAAC
TCAATGTTGGCTGGACTCCCCGCTTGTGCCAACAAACCCCTGTAACTTATCCATAATGCC
TGGCGTTCAACCTTCCCAAGTTCTCCCATGTCACCCCGCTCCTCCGCACACTCCACTGAC
TTCCAGTCGAAGCTCACATCCACTACAAGACCATGATACTTGCCTACGGAGCAGCAAGAG
GTAATGCCCCTCCAAACCTTCACGCTATGCCCAAACCCTACACCCCAACTCGAGCACTCC
GTTCTGCCACTTCTGGTCTCTTGGCCCCCTGAAGCTAGGACAGCAGAGTCCCTGCCCATA
TTCTGAAAACAGCTGAAACCCTCCCCTACCCTACAGCTGAAACCATCCCATACCCTATGT
GTGTTTTTTCGCGTTATTTTGTAATTTATTCTGTACATAATGTTTCTGCCACCGTCTCTT
ATGACCAAAAAGAGCTTCTGGATATCAGGACAGCAATTACTCACCTCGTATTGGACGAAG
ATTTTTTCTTCAACGAGTCGGATGCGAAGAATATTCTACAGACACCCGACAAGGCCCAAA
TCCCCATTATTCGCATGAAAAAGAGACAGAGATATCGTTGACGTAGGTCGGGGTGCCTTG
TAAGGATCCGACGGCGAGCGAGTAATATGCCTCTTCCATCAGTACTATTAGCCAACGTAT
AATCATTTGAAAACAAAATGGACGACCTAAGATCAAGGATATCCCACCAACGGGACACTA
AAAACGGTAATATCTTATGTTTCACCAAGTCGTGGCTGAATGACTACATGGATAACATAC
AGCTGGTGGGATATACGCTACATTGGCAGGATAGAACGGCTGACTCCTGTAAGACAAGGG
GTGGCGGTCTGTGTATATTTGTAAACAACAGCTGGTGCACGAAATGTAATACTAAGGAAG
TCTCTAGGTTTTGCTCGCCTGAGGAAGAGTATCTCATGATAAGATGTAGACCACACTATT
TACCAAGAGAGTTTTCTTCTATCTTTTTCATAGCTGTCTATTTACCACCACAAGCCGATG
CTGGCACTAAGATTGCACACAATGAGCTGTATAACGCCATAAGCAAAAAGGAAAATGCTC
ATCCAGGGGCAGTGTTCCTAGTGGCCGGGGACTTTAATGCAGGGAAACTTAAATCCGTTC
TACCTAATTTCTACCAGCATGTTAAATGTGCAACCAGAGGAAAGAAACTCTAGACCACCT
TTACTCCCTCACCCTCCTTTTGGCAAATCTGACCATAATTCTATCCTCCTGATTCCTGCT
TATAAGCAAAAACTAAAGCAGCAAAAACTAAAGCACCCGTGACTCGGTTAATAAGGAAGT
GGTCAGATGACGCAGATGCTAAGCTACAGGACTGTTTTGCTAGCACAGACTGGAATATGT
TCCAGGATTCTTCTGATGGCATTGAGGAGTACACCACATCAGTCACTGGCTTCATCAATA
A
>scaffold-272191
AGTTGGATCAGCCTGTAGTGTGGTTTTCCACTTTAATTTTGAGTGTGACTCCAAATCCAG
ACCTCCATGGGTTGATAAATTTGATTTCCGTTGATAATTTTTGTGATTTTGTTGTCAGCA
CATTCAACTATGTAAAGAAAAAAGTATTTCATAAGATTATTTCATTCATTCAGATCTAGG
ATGTGTTATTTTAGTGTTCCCTTAATTTTTTTGAGCAGTGTATAACACATATCAAATCTA
CACTATACCAACAGCTTGCCTCAATCCCATGCTGCCTTGCAGGTATTTTGGTCAACGGCC
AGACCATTGGGGATAAGAAGGTGGCCCCTGATGGCAAAGTGAACACCTACTTTGGTCGCT
TTGGCATCGTTCACCAGGGGCTGGGGGTGAGACTGGAGGTGACCACTCATGACATCACTG
TGTCCCAGGATGGCAAGCAGGCCAAGCTCTTCTGGTCAGACACCGCCTCTCTCAAGGGAG
CCAAGTAAGCACCCTTACCCATTACGGTTTTGCTGTTCTGTCTTCCATATAACTCCTATA
ACTAATAACTAAGGCTAGATACGTAGAGACCAGAGTTTATATCTGTAATGCAACCTCCCT
ACCACAGAAGGTTGAAGGGGCATCTAACGTTTCATTCTGTCATCATGGTTAAACTACCTC
CATCTCCCTCTCCCCCTCCTATAGTATGGACCTGCAGGTGACCAAAGACCGCAGCTTGAC
TGTCACCCTCAGGGACTCGGTCCAGTTTGTGGTCATCCTACACAAGGTGTGGAAGCAGCA
CCCCTACCACCAGGACTACTTGGGCTTCTATACCCTGGACAGCCACCTCCTCTCCCCCAG
CGTCCACGGCCTTCTAGGTAAGACAGCCACCTCCTCTCCCCCAGCGTCCACTGGCTCCTA
GGTAGGACAGCCACCTCCTCTCCCCCAGCGTCCACTGGCTCCTAGGTAGGACAGCGACCT
CCTCTCCTCCATCGTCCACGGCCTGCTAGGTACCACCAGGGGTGCAATCTGTCATTGGCA
AGGCCAGATGAAGTCTGCTTAGCTGGCTGGAGGTTTACTCTGCATTATATTTGGAAAATT
GTCTGTATATTTGATCAATTAAAATGTATTATATTGTCCCCATACAGGTCAGTTTTACCA
TGGCGTGCAATTTGAGGTGAGAGACATGCGTCCAGGAGAGGTGCCAGAGAAACCAGATGC
CACCATGCTAGTGAAGGGACAGGAGCTTACAGTGACAAGGTAGATGCCTACACACACACA
TACATACTTCTTCTTCGGTAATCCCATTGTATTCCGATGATGACTTCCACTTCTGAGTTT
ATGGTAAATTCTTTGGTGACTGGGAGTCCAATCTGAGATCCACAAACTGTATTGCAGGTG
GGGCATGTGTAGTCTGTGTTGGTGGGGGCAGGCATGGTTGTATGTCTCCTGAGCAGTTTT
TGCTGTCTCTTTGTGCTCCTCTCCTCCTCCCAACTCAGTACACCACTCTGGCAGTATCCT
CTAGGTCTGTGGGTTTGATGTTGCACTTCTTCAGCAATGTTTTCAGCTGGTCCTTGTAGC
GCTTCATCTGCCCCCCTGCAGACAGCCGGCCAAGGTGTAGCTGGCCATACAGGATCTTCC
GCGGCAAGTGTTCCTGAGACATCCTAATGACATGCCCAAGCCAGCGTAGTTGATGTTGGG
TGACCATGGCCTCCATACTCTTGCAGTTGCGCTGCAGGCATCCTATGTGGAATCACTCTA
GCTGCTTGTTGTGGCGGCTGTAAGTGACCCAAGCTTCACTGCTGGAAAGAAGTGTGGTGA
TGCAGACGGCTTGATAGACGGCGACTTTGGTGTGGAGGTGGAGATCCCTGTTTTGGAAGA
CCCTGCGTCTGAGTTTCC
>scaffold-279183
GCACAGTTCCCGCTCAGCCCAGTCAAAGCTATTCACTGCTCTGGCACCCCAATGGTGGAA
CAAGCTCCCCCACAACGCCAGGACAGCGGAGTCACTGACCACCTTCCAGAGACACTTGAA
ACCCTACCTCTTTAAGGAATACCTGGAATAGTATAACAGTAATCCTATTTTTTATTTTTA
AGTCATTTAGCAGACGCTCTTATCCAGAGCGACTTACAGGAGCGATTAGGGTTAAGTGCC
TTGCTCAAAGGCACATCAACAGATTTTTCACCTAGGCGACTCTGGGATTAGAACCAGCGA
CCTTTCAGTTACGGGCACAACGCTCTTAACCACTAAGCTACCTGCCAGGAATCAACCATC
ATGATTAACTGTAATGTGAATTCAATGTTGGACAGGATTTTACTCCCACCTTACGTTGGC
ACTTAATATTAATACTGTAATGCTAGCTAGTTATAATTCACACACTCACACAAAAATACA
AAGACAAAACGCAGAGTCAGTTTCTAAAGAACTATATTCACATAATACTCTTGTTTTACA
GAGAACCATATTAAAAGTATAAAATACTTACAAAGATCCGCTGCAATATACATATAAAAA
TAAGCTATATCTTCTCCAAAACAACAGGAAAATGCATACAAAAAAAAGATATACACAAAT
TTACAAGTAGCCCCTGACACAAACGAGGATGGAAAAATTCAAATATCCCAACTCAAGAGA
GGCTGTACTGTCATTCAAGGGTATGGCAAAAATAATGGCTGCAATGTGTCTTAAGGCAAT
GTATTCCACTTACATGAAATAAAAGCTTAATGACTAAAGACAAATCCATACATTATCTTC
TCTTTTAGCTTGGTTATTGAAATTACAGTGGACTGGATATTTAATAAAGACAGTGATTTT
AGTGTGTAACCTGGTCAAAGATGGTAAGGAACCTAAAGGGAGACCATTTTAGAGACATCA
CTCAAAAGTGTATGTGTGAGATGTGGGGACTAGGTCCCCATTTGTTACCTTCCTACATAG
GGGGGGTCATTGCACAACTCTAAACAGAGAAACAGTCTGGTCTCTTCTTCAAAACAAAGA
CTACAGACAGTTAAACATATGGGTCCCCACTTAACAACTAATGGGCACTGGCTAACCGAA
CAAATATGGCCGCCACAGTTGAGTCTCCTTAGCACACCTAGTCATTGGTTTGAAAGTAAG
GGAGAGATGGCACAGGTCTGTTTATGAGCAGACCGTGAACAAACACTCTTGTGTATCACC
ACCAACCTTTTACATAGGGGGGAATGTATTACTAGGCCACCTCTGCTACACAGAGCATAC
ATTTGCATTGAAGGCCGCAACTTCAAACAAAGCAGAAGAGGGTGTGTGTGTGGAGCGTTC
GGTTCACCCTTGATTCAGTGGTTTAGTACTGAGCCACAGGTTCAGTAGTAGTAGTAATAG
TAGTAGTAGAGTTCTCTAAACATCTTCGAGCCCTGGGAAAAAATACTCCAATAGGAATCA
ACACAGGGGTTTTGGCCCTGTGCACCATCATTACCATCCATTAATTCTCCTAACATTATA
TACACCTCGTATATACACAGTACACACAATACTGAGAATGACAGTATCTTAGCAGTGTCA
GAACAGTAACAGGATTCCATTACTAACCCACGCTGTTCCTGCATTTAATTGCACTTCATT
GGCAATTGGCATGGAACTCATACACCAACTTACACACTCAACAATTCATCGTCTGAAGTG
GCTTTCTCTCCTCATCTCCTCTGTCTTAATCTACTGATCGGAAACGGCAACGTGAACACA
ACATGGAAGATGGATGCCTAGCAGGCACTTGCTCTCACCCGTCCGTCTCTTTAACATTGG
CGCAGATGGAGGAGAGGAGGCCACTATAGACTATTGAGCACCCGTTCATCAAAATCATCA
GTGGTGGCTGGCTAAGAGCTCATCCAGATCGTCCATCCACTCCTGCGTGCTCTGTCCTTT
CAGCAGAGAGTCCACCAGGTCACTCTCCCCAGGGAAACTGGGCAGACCGCTAGCCCCTGA
CCCAGTGTTGTAGCCAAACGGCAACTGCTGCTGCTGTTGTTGGTTGGCAGTTCTGTTGAT
CTGGTAGCCCTGCTGGCTGCACTGGAGCCCCTGGCTGACCGAATGCCCCCCCTGCGGCTG
ACTGAAGGCCCCCAGTTCCGGTAACACCCCCTGGCCTTGGGAACCCTGTTGCTGTTGAGT
CTGTTGCTGATTGGGTAAGACTTGCCCTAAGGGCTGCCCAAGGGAAACTTGGGGGTTGGC
TGCAGTCCTTTGCTGGGCCTGCTGCATCATCTGTTGCTGGGCAGCGTTCATGGTGCCCAT
GGGCCTGCTGTTGGCATTGGCGCCAAAGGGGGTGTTGCCAACAGGCATCTTGTTGGGCAT
GCGGGTCTGCTGCTGCATGTGGAAGGCGTTGGAGTTGACAAAGGAATTGGGCGGGAGACC
TCCGTTGCTGGAAGGCGTTTGCTGGGCACCCATGGCTTGCTGCAAGCCCTGGTGCTGCTG
CTGCTGCCAGGCTTGGCTCTGGGCACTCTGCATGGTGTTGGGCATAACATTGGGCATGTT
GCCGCCGGGTAGTCTGGCTAACTGCTGCTGCTGTTGTTTCAGCAGGGCGGCATTGGGCTG
GTTTTTGAGGTGCTGCTGCTGGGCTAGCATGTTCTGTCTGTAGGGGGCGACCATGTTGCC
TACGGGCTGCCTCTGCATTGAACTTTGCTGGGAGGGGTGCATGTTCATGTTACTGTAGAG
TACCTGCTGCTGTAAGGCAGAGTCCATAACGCCCCCGCAAGAGGAGAGGCTCATGTCGGC
CTGGCTGGCGGCAGGGAGGGCGCCAGGGGTGGGGCCACCACCCCCCTGTTGGCCCATGGT
CATGCCCATCATGCCTTGTTGCGTCTGGGGGAACATTCGCTGAGCTCCGGGGGCGGGGCC
TCCCAGCGAGCCCACGTTGCCCATTGGCTGAGAAGAACCTGCAGGGAGAAGCAAAAGAAG
CTTTGAGTTACATGAAGACAAACTGAAAAGCTAACCTTTGAATTATACAAATATGCGTAA
TCCTTATGGAATATGCAATCTTAATCAATATGCTCATTATAGAAGACCAAATCTCTCTCT
CAATATTCTTAAATGGCTCCATGTCTGTGTCACCATTCTTTCATGAACGCAGATAGCAGG
AAGGAATCGACAGGGTCTACCACATTATTTTCATGCCATTATGGAATCAAAGGAGGCAAG
GAAAGCAACCATTGAGACAGCAGTTCTCTCTAAAAGACACAGAACAAAGGGCAAATGTAT
TTAGAGACTAAATAACACGTTAGACCCTATTACTAGTTTGCTATTCAAATGATTCACGGT
AAGCAATATTTGCACTAGTGAGGTTTATTTGTTTACTGCCAAACAAAGAGTTGTTCTGTG
TGAGTCACATCATTTGAGTAAACCTCCCACACGACCAGACATTTCCCAAAGGTTCCTATT
CAATTGAAATGGAAGTGTAAGCACTGGTAGAGTTTAGCTGTGGCTGAGGTGTATACCTGT
TCCAAAATCACCCTCTTACTCCTAACCCAGCGTTTCCCAAACTCTATGCACGTTTTGGTT
TTTGCCCTAGCACTACACAGCTGATTTAAATTATCAAAGCTTGATGATTAGTTGATTATT
TGAATCAGCTGTGTAGTGCTATGGCAAAAACCAAAACGTGCACCCCTTGGGGTTCCGAGG
ACTGAGTTTGAGAAACCCTGCCCTAACCCCATAGACCAGGTTCTTACATCGGTCATGGTC
GATTTGTTTTGGGCTGTGGCAAATTACTGGATTATGCCTGTTTATTCAGCTGGGTCACAG
GAAAATTCCAAAACCTTTTGGGTCAAAAACAAAACAAAAAACACACTGACCTAGTGTAAT
GGGTGTAAAGAATATGGCAAAACAGGGAGGAAACAACATCTAGCCCAGGGGTGTCAAACT
ATTTTTTGTAAAGTATAAAAATGCGCTGCAATTGTTCAATAAAATAAACTGCTGTTCCAA
TTGCGTCCATTGGATGGCGCAATAGCAATTGTGTTAAGCAAGCAAACTGTTTATACCGGG
GCAGAGCAAGTAGGTCAAGCACGTGCAG
>scaffold-300418
AACCCTAGTCACTGATCATGAAAGACTCGAAGGAAGCTGTGCAGACTGCTGCCAAGGAGT
TCCTCCAGTTCGTGAACAAAGGAGTGTCTCCATACCACGGTCAGAAACAAGTCATATCAC
GTCGTGACACAAGATAGGGACAAAGAGAAATACTGTAAATCCTGTGTCAATACTAAATAC
ATTTGTGATCAAGCGCATGGAGCATTGGGAGACTGACTGATCACCTTCCATGGCCCTTGA
TCTTGAGATAAGATAGATATCTTGCAGGCGGAGGGCCTCTTTCTGAACCTGTACTGATGT
CCGTTTTGTTGTGCAGCCTACCTTTGCACTCTGATCCATGTACAGTCCATTCACACTAAC
CTTGGCCTAGATCACTCCTGAGATCTCTCAAAGCCACCCTGTTATCAGTCAATGAATTGA
TATGTCCCCTGGTTTCCCAGGTTGTAACTCATAAAAGGAACGAGGTGGCTTGAAGTCAAT
GTCCTGCTCTTTTCTTTTCACTCTCTCCTATTTGTGAGCAGTGGTTGAGGAGTGTAAGTC
TCGTCTGCTGGGGGCTGGCTTTACTGAGCTGAGGGAGACTGAGCAGTGGAACATCAATCC
TGCCAGTAAGGTCAGTCAGTACACAGAGGTTCCAGTCCCACCCTGATCTACACAGCTTTA
TAGGGCTTCATCGTATAGGGATCAGACCTAGGTTCAAATAATATTTTTCTTTCAAACTGT
GCTTGATTGAGAACTAACTACTCCTTTCCTCTTCTCTCAACAGTACTTTGTGACCCGTAA
CTACTCCTCCATCATCGCTTTTGCTGTGGGCGGACATTTCCAGCCAGGCAATGGCTTCAC
TATGATTGGAGCACACACAGACAGCCCCTGCCTGAGGGTAAGGATGGAACTCTACACTGG
GGATGCACTGGGCAAAGAACTGGGTCATGTTCATTAGGGACAAAACGTTTTGAAACAGTG
AGGTAATGTCTGAACTTGTCCATTTTTAAGAACAAATATTTTAATTTTCTGTTGCAAAAC
GATTTGCTACGGTGTACCCTACTGAACACGACCCAGGGCTAACACCGCCAACCACTGGGG
ATAGTCGGTCATACATGGATTTGGTCGCTAACTTGACACCCTTCTCTCTCTGTGTGGTTG
TTCAGATTAAGCCACGGTCCAAGAAGACCAAACAGGGCTGTCTGCAGGTCGGGGTGGAGT
GCTACGGGGGAGGAATCTGGAACACCTGGTTCGACCGTGATCTGACCATCGCCGGTCGTG
TTATGGTCAAGGTATGGCAATGTAACCCTACCCATCTAACTCTTCATTCACAAGTGAAAC
ATTAAGGTTGGCCCATTCTTAGGTTTATGAACTTGCATGAACTATGTGTTGAAGTGTGCC
TGGAGAATGGAAGTGTGTTTGTGAGAGGACCTTACAGGGGAGTTGTTGTGTTATTGTGGT
GCAGACTGGAGATAAGCTGGTCCATCGTCTGGTGCACGTGCCCCGGCCGATCATGAGGAT
CCCCCACCTGGCCATCCACCTCCAGAGAGACATCAACGACTCCTTCGGCCCCAACAAGGA
GAACCACCTGTGAGTCCCGGATTGCATCTCAAAAGTCTTAACCGGCTTCCTCTCCTTGCC
ACCTCTCCTACATCTGCACTGATCTGACGACATAGGACAGGTGAAGGCAGTATGGCAGGA
ATTCGCTTTCACCTGTTCTGATCTTTCACATCAGTGCAGTTGAAGGGGAGGTGACCAGGA
GCGGAGGCCACTTGAGACTATTAAGATACACCCCTCAAGGGGACCAGGAGAACAAACATG
AATTTGACAGAACAATGAGTGTTTAGTAACTCTGTGTGTGTGTGAGACAGAGTGCCCATC
CTAGCCACTGCTGTGCAGGAGGAGTTGGAGACTGGCTGCTGTTCCACTGGGGATGCCTGC
AATGCCACCACTGTTGTAAGACTCTCTATCCATATCTCTCACTGTACACTCTACAGTACT
AGATACAGAGTCCAGTGTACTACACACACAGTAATGCACAAACACAATCTCTTGCCTTAC
TCAACTTCAGTAGGCCTTCAGGACGTTTCTCCATCTCTCCCCTCTCTCTCACTCCTCCAG
GCAGAGAAACACCACCCGGCCCTGGTCAAGGTGCTGTGTTCAGAGCTGGGCGTTCAGCCT
GAGGCCCTGCTGGACTTTGAGCTGTGTCTGGCTGACACTCAGCCAGGGGTGAGTCTCCTC
TCCTCAACACCTCCACCCCCTCTGTTGTTAATGACATATTTTACAGATTACTTACACGTG
TGTATGTCTGCTGCATAGGCAATTGGAGGTGTGTTTGAAGAGTTCATCTACTCCCCCCGT
CTGGACAACCTCCACAGCTGCTACTGTGCCCTGCAGGTGCGTCTCCTCTCCTCTCCTCCA
ACTCAATACTCCACCTCCAGACACTAACACCAGCCACCTCAACAACAGGTCTCCTTCTCA
AAGTACATAAAGATCTGAGAGTAGGAACCTCACATCTTTTCCTCCAGCGTGTTTGAGAGG
GGCGAGAGGAATCAGAACATGACTACCACCATAATGTGACCTTCCTCTTTAACCTTAACC
TTCATTCTCCTAACCTCTACTTTCTCTTTAACCTTAACCTTCATTCTCCTAACCTCTACT
TCCGCTTTAACCTTAACCTTCATTCTCCTAACCTCTACTTCCTCTTTAACCTTACCATTA
ATTATCCTAACCATCAGTTCCTCGTTAACCTTACAATTCATTCTCCTAACCTCTACTTCC
TCGTTAACCTTAACCTTCATTCTCCTAACCTGTACTTCCTCTTTAACCTTCATTCTCCTA
ACTTGTACTTCCTCTTTAACCTTAACCTTCATTCTCCTAACCTGTACTTCCTCTTTAACC
TTAACCTTCATACTCCTAACCTCTACTTCCTCTTTAACCTTAACCTTCATAATTCTAACC
TCTACTTCTTCTTTAACCTTAACCTTCATTCACCTAACCTCAACTTCCTCTTTAACCTTA
CCTTCATTCTCCTTACCTGTACTTCCTCTTTAACCTTACCATTCATTCTCCTAACCTTTA
CCCTCTTCTCCTCTGTCCACTAGGCTCTGATGGACTCCTGCAGCTCTGGAGACTCTTTGG
CCAAAGACCCCAACATCAGGATGGTGACTCTGTTTGACAATGAAGAGGTCGGTCCCCCAG
TCCTGTGTTGGCTAAAGTCCTTCTGTGTAGAGCTAGGGCCTCCTTATCACTGGCCTATAG
TTATGAACTGGAACTAGGACCCAGAGGTTTCTGGTGGTCAGGAAAAACTCCTGGCCACAT
ATTCACAAAGCATCTCAGATAAGGAGTGCTGATCTAGGATCAGGTCCTCCCTCTGATTCA
TTATCATTTAAAAGGTACAACTGATCCTAGATCAGCACTCCTACTCTGAGATGTTTTGTC
AATATGGGCCATGACCCTCTGCATATCTAACCCAGGGCTCTCCAACCCTGTTCCCGGAGA
GATACCGTACTGTAGGTTTATACTCCAACCCTGTTCCTGGAGAGATACCGTCCTGTAGGT
TTATACTCCAACCCTGTTCCCGGAGAGATACCGTCCTGTAGGTTTATACTCCAACCCTGT
TCCTGGAGAGATACCATCCTGTAGGTTTATACTCCAACCCTGTTCCCGGAGAGATACCAT
CCTGTAGGTTTATACTCCAACCCTGTTCCTGGAGAGATACCATCCTGTAGGTTTATACTC
CAACCCTGTTCCCGGAGAGATACCATCCTGTAGGTTTATACTCCAACCCTGTTCCTGGAG
AGATACCATCCTGTAGGTTTAAACTCCAACCCTGTTCCTGGAGAGATACCATCCTGTAGG
TTTATACTCCAACCCTGTTCCTGGAGAGCTACCATCCTGTAGGTTTATACTCCAACCCTG
TTTCTGGAGAGATACCATCCTGTAGGTTTATACTACAACCCTGTTTCTGGAGAGATACCA
TCCTGTAGGTTTATACTACAACCCTGTTCCTGGAGAGATACCATCCTGTAGGTTTATACT
CCAACCCTGTTCCTGGAGAGATACCATCCTGTAGGTTTATACTACAACCCTGTTCCTGGA
GAGATACCATCCTGTAGGTTTATACTCCAGGAACAGGGTTGGAGTATAAACCTACAGGAT
GGTAGCTCTCCAGGAACAGGTTTGGAGAGCCCTGATCTAACCGGTCCTGTGTGCTAACAC
TTAACACTTCCCCCTGTGGCCTGTAGGTGGGGTCAGAGAGCGCCCAGGGGGCGGCGTCCA
ACCTGACAGAGCTGATCCTGAGTCGTCTGTCCTCCTCCCCCACCAACCTCACAGCCTTCC
AGCAGGCGGTGCCACGCTCCTTCATGATCAGCGCCGACATGGCCCACGCCCTGCACCCAA
ACTACCAGTCAGTACCATACAGTAACCTGTCAATCACTCCGTCTCTATAGTAACACTCCA
ACTACCAGTCAATGTGCTGTTACTCCTCATAGAAATGCCATACTAACATTCACACTGTCT
CTAGTAACACCCCAACTACCAGTCAATGTGCTGTTACTCCCCATAGAAATGCCATACTAA
CATTCACACTGTCTCAACCAGTCAGGTTCTAGAACAACATCCCAACTACCAGTCAGGTTC
TAGAACAACATCCCAACTACCAGTCAGGTTCTAGAACAACATCCCAACTACCAGTCAGGT
TCTAGAACAACATCCCAACTACCAGTCAGGTTCTAGAACAACATCCCAACTACCAGTCAG
GTTCTAGAACAACATCCCAACTACCAGTCAGGTTCTAGAACAACACCCCAACTACCAGTC
AG
>scaffold-310208
CTATTATTCTACAATGTAAAAAATAGTAAAAATAAAGAAAAACCCTTGAATGAGTAGGTG
TGTCCAAACTTTTGACTGGTAGTGTATGTCAAAGCATCCCTTGATTGTGCTGCACTATGC
CACATACCTAGCCTGGTCCCAAAATGTGCCAACTTGACGATCTTTGACAGGCCATGTATA
GGACCTGCAGGCTAACACATACATACCCCTTTCTGGTGTAGCTTCATGGTGAGGTCCCAG
TCGAAGCAGCCCACCCTGGAGTCATAGCGGGTGCCCAGATGCTGCCGGACCCGGCCGTCC
CAGGCCTTGGCTATTGATACGGGGGCAGAACGTGCAGAGGAAGGGGGGTGGATCCATTGC
TTGAATATCCTGTCCAAATCATCACGCTCCTTGAACTGTTAAAGTGTAAAGGAAAAAGTT
AAATGGGAATCATGGATTATGGATAATTGAAGCATTGGAAATGGTGGAAGAACACTGGTT
TATAAGCTCAATGGTCATTTATCAATATAAGATTCCTCATATTCACTCCGTCCCCAAAGT
TACTGTGATGGTAGATTTTATAAAAATTAGTCCTCAATTTCCAAGAATTTAGATATATAC
TCTGACAGATAAGTAGACAGAAAGACGGACAGTTTCTTACTCTGAGATGCGTGGTGTCCA
GGCAGGGATTTGCGGGTTTTTCTAGTGTCTCAGTGACTGAGAGAGACAGTTGTGACGCCA
CGTGTCTCAGTGTCTCCTCTGTCTGACTGCGGACCTCACTGTTACCAAACAACTCCAGGA
AAACCTCAGTCTTTTCTGGGAATACAGACACAGTATAATAAGCACACAGGGTACAATTGG
ATTTAAAGCTTACTTAATTAACATACTACAAGGTCTAAATGTATTGCAACATGCAAGAAA
ATAATGTAGTATATGCATAACATTAGTGGATATAAGGCTACTTTGATGTTTCTATTGCAG
TTTCTATGGATAGTCTATGGATTATCGCTATGACTGACCGTGAAGTCCCATGCTCTCCTG
GGGTGTCAGAGACAGAAAGAGGAGCAGCAGTTGTCGAGCCACTACATCCATACTATTCTC
TATCACCCATATCTGCCAGGAAACAGAGACAGGTGATAGTTTATTAACCATAGACCTAAT
ACTTGTGCTGCAAATTCAGTCCGACCACTGAAGACATGAAAGACTGAAATCCCTTGGCTT
GGGCACTCAAGATGCACACGACATTAACATAGCACAATATTATGGTGTTATTGTGTTACT
AACTGGGACAGACATACATTAAAGTTACAAATGTTGTAACTCACATGAAGGGTATCTGTG
TCTCTCAGGCCAGCAATGGTCTTGAGTATGTGTCTTGGGTCACCACTTCCCACCAGTAAA
ACATTTACCTCACCCTCCTGCCTCTCTGAGCCTGAGCAAGAGAGAGAGAGAGAGAGAGAG
TGAGAGAGAGAGAGAGAGAGACTCCACCATAAATTTTACAACAAGGGGATTGATTTACAT
TGGGATTAAAATGCAGCAATCTGCAATATCGCGGCGTATTATTGTTGCAAACAGCTGGCA
AGACACTTACCCAATTTGGTCTGGTTAAATCTCACTCACAGTTACTACCCACTGGGCACA
GACATTCAATGTAATTTCATTGAAATGACGCAGAAACAATGTTGATTCAACCAGTGTGTG
CCCAGTTGTTTTGGGTAAGGGATTAATTGTGCAGTGGTTAAAACAAAAATACAACATAAC
ATATCATTTTGCCAAATAAGAAGATAAGCTTTGGAAGCTGTAGGACTAATGATAATACTT
ATGTTATCTGATAATGCAGTTGACATAACATCTCCTACAATTGTATTTCTATATGTTTTA
GCTATAGGGGCTACACTTCCCACGGGGGACCAGTATGAAAAATGTATGCACTCACTAATT
GTAAGTCGCTCTGGATAAGAGCGTCTGCTAAATGACTAAAATGTAAAATGTAAAAACTCT
GTGGTATTTCCATAAAAAAGAACGTAGGTAAGAAAAAGGTCAGCCACGTGATTCTCACCT
CTGCATAGCAGGAGGTCACGCGCAGGACTGAAGCCCCACCAGGTCACACAGCCCGCGCCC
TCCATAGTTCGACCAGTGCTCATTCTGAAGACGACATGTTGTAACGTTAAATGTTTTATT
TCCACTGGGTAAGTAATGTATCTTTTCCTTGTCGCCCATCAATATATAAAAATGAAAACG
CTTCCTCTGGTAGCTTGCAAAAGGGTTCAGCAGTAATTTAGTTCATCAAGTTTTAACTGC
ACCTGAGCAAGCCAGCCACATTTCTACATAGCTTGCAAATAAGCATTGGGCTATTTTAGT
AATATTCAGCGAAGCTTATTCCAAATAAATATTAGCATGCTGTTAACAAGACAAGTATAG
CAATTAGTTAGATAACGTTAGATAGCTTACTAGCTAACTTTCATAGCTAGCTAGCTACAG
TAACTTTCTCAAGATGTCAGACTGTGTGACTTGACTGGCAATGTTGTTACCATGCATACA
AACTCATGGGCGAAGATAGATAATTTTCATCATGATGAGTTGTGGAAAGGATACAAGTCA
AATACAGTTATTTTTGTCATGACATTTGGATAAACTCACCTCTCGTCAGGGCACTCTCAA
ACCAAACCTTTTCAGTGTAGTTTATGATGTGTTGCTAAGCAACATTTTTTCAAAGAATGA
AGAGTAGCGTCCTCTATGTCCCTCTTGTGTAACTGCAGCATTTTCCATAGTTGAGAGCAG
ATGCATAAGAAACCCCACATTTCTTTAACATTATTATTTATTTTGTATAACTGAAGTCAC
TGAACAAAATTATTTATATGACTAGGCAAAATAGGGAGCATTATTTAGCACATTGACATA
GCACCTCACACTGCATTTTACTTTTTTACTAACAGAAATATACTGAACAGAAATATAAAC
TCAGCATGCAACAATTTCATCGATTTTACTGAGTTACAGATCATTTAAGGAAATTAGTAA
ATTCAAATAAATTCATTAGGCCCTAATCTATGGATTTCACATGACTGGGCAGGGGCGTAG
ACATGGGGAGCCAGGCCCAGCCAATCAGAATTAGTTTTTCCCCACAAAAGGGCTTTATTA
CAGACATAAATACTCCTCAGTTTCATCAGCTGTCCGGGTGGCTGGTCTCAGACGATCCCG
C
>scaffold-334686
CTGAAGAGGAGGTTCCCCCTGAGCAGCAGCACTGTGAGCAGGAGTGGAGACCCAGTCTGC
AGCAGGAGGACCTAGAACCCACACAGATTAAAGAGGAACAGGAGGAATTCTGGACCAGTC
AGGAGGAAGAGCAGCTTCAAGGGCAGGAGGCTGATATCATAGTGTTCAAATTCCCTCCAC
CTTGTGTGAAAAGTAAATGTGATCAGGAGAACCCACTTCAGTCCTTTACTCTTCCCCAAA
CCCAGACAGTGGAGAACAGAGAAAGTAACTCTAAACCAGTGGATCGCCCCCATTTTGTCA
CTGTTACCCACCTAAAGGGTCTCGACATTCCCTGTGACCCTCCAGATAATCAAAACAATG
CCTCCAGCCACAGCTCAGCTGTAATCAGTGACCCAGTAAGACTTGACAGCAGCCCACCAT
TGGATACCAACCTATCAATGGGGGAACACTGTTCCAAACCCAGCACCACGTCTACAAATA
CTCACCGTTGCTGTGACTGTGGAGAAACATTTGCTCTGAAAGCTGACCTGCAGGGGCATG
TGACTCTCGCCAAGAAGAGACCCAGCGAATGCCGCTTCTGCAAAAAACGCTACAACTCCA
CCTGTAAATTGAAGGCCCATGTCAGACTCTGTCAGGTGGAGAGACCCTGCACTTGCCCCT
TTTGTGGAAAGAACTTCAAACTCAAAGGACATCTTTCCAGGCACATGAGGATTCACACAG
GAGAGAAACCGTTTGGCTGTAGAGACTGTGGGAAAAGCTTCATTCAGAAGGGGGACCTAA
GGAGGCATATACTGACTCACACAGGAGAGAAACCATTTAGCTGTGGTGACTGTGGGAAAA
GCTTCAATAGGAAGGGGAACCTAACTGAACATATACGGACTTGCACATACTGACTTACAC
AGGAAAGAAAGACCACAAAGAAAGAAACAAACAGGATGGAAACACAAAGAAGAAACAAAA
TAGGACAAAGACATCTTGTCAGAAGATGGACAACACTCTTTGGAAAAGCAAAGCAACTCT
GGATCATTCATTCTGTGGGTTTCAGATAAATATAATTTTTCTATTGTTTTTAATTTTTTA
TTTATTTCACCTTTATTTAACCAGATAAGCCAGTTGAGAACAAGTTCTCATTTACAACTG
CGACCTGGCCAAGATAAAGCAAAGCAGTG
>scaffold-336919
CAGTCAGAGTGCACTCTAACTGCAGTTACACTGCAAGATTACTTCAGTAAAAATAACTTA
TTTTGGACTCAGTATTTGCACCACACTGCAGTTATACTGCACTCTAACTGCATTTATACT
GAAGTGTACTGCAGTTATACTGCACTCTGACTGCATTTATACTGAAGTGTACTGCAGTTA
TACTGCACTCTGACTGCATTTATACTGAAGTGTACTGCAGTTATACTGCACTCTGACTGC
AATCTTTTTTCGTAAGGGGGCCCACATTCCAAAGTAATAAGGTTGATATAGTATTCAATC
AAAGTAATCAGACCAGATATTTTAATATATTTCACTTTGACTATATTTCACTGCTTCACT
TAAGAAAAACTTTTAAACTCTTCAACTACTACAAAAATACTTTTAAAGAGCTGAAGCAAG
TCACAAAATGTTTCTTCATGGGAAATTACCATCTAGTTTGTGGTGCTACACTGCTACTTG
CAAGTCTTGAGTATCTGTCTCCATAGTAACATAATCAACAACAACTTAGGTAACATAAGT
CTACTGTCTACTGCACCTATGAAAGGTAAGTGAGAATAGGTAACAAAATAATTGTATGAA
GGAGATTGTGAATGTTTGATTCAGTGTTAATGTCTGTAAGCTCTTGTGAGTGGGCCTATG
TTTGTTAGATTCCCTGTTGGTGTCAATTTTAGCTACCCGTTGTGTGTGTTTGTATTACCT
CTTGTTTGTCACAGCTAGTCAGTGCGTTGGTGTGTTAGTGCTTATGAATGGCTTCTGAGG
ACCAAGGTTAGCAGAACAGAGCCCTGGAGACCAGCACAGGGAAGAGGAAGGAGAAACTCT
GTCACAGTGTAGTGGCAAGGCCAGTCCACCTCAGCCCTGCAGGTAGGCAGCACACATGCA
TGCACACACACACCCCAGCTAGCACATAATGTTCTGAGAACCATATGTTTCTTAGAGCTT
GGTGAGAGTGTGGTAGTCATATGTTTATTTTGCATACCACCTTCCCACAACCTTCTGGGT
ATGGTGCAGGATAGTTGCTTGGCTTTGGAACATTTTCAGCACATTTATTCTCAGCACAAC
GTTCTTCTGTGGGTATTTTAGTACTTCAGCATAACGTTTCCTCATGGTTCTATTTAAAGT
CATGTTCTCAAATTGTTCAAAGAACGTTAAGAAAACTTTCCATAAAAACCACAAGAAAAC
TTTAGGAACATTCAGAGATCGTTCTAAGAATGTTATTTAAAAACATATACATTCCTTTCT
CAGCATCAACAAAACTCTCTATTTTGTTAAGTGTGTTCAGGTGTGTTGGCCGCGCCCACT
AATTGGCCACACCTGATCTTAATGAGTGCTTGTTTCCTTTGAAATGGGGTCTGCTTGAAT
AGACTAAAATGAACAGCTTTGTATGAGTTAAAAAACATGTCATGCTAACTCCATCCTGGT
TCTAAATCCATGGACAGAGAACAGAAGATCATAGGTTCGAATCTCTCTGATGCTGTGCCA
CAATAAAAAAGAAATGTTTTTGCATGATTAATGCCTAAGCAAATGATATTTCTCGTGTCC
TATCTGTGCTTGGAGTTCAAAACAGTAAACCCAAACTAAGCTAGCAGTGTTATTAAAAGT
CTTATTGAGACATGTTCTCAGAATGTTATTTAATTACCTTCAAATAACTCATAATTTCCA
TTCTCAGAACGTTAATAAAAACCTCCCAGGAAATGTTTCAGGGAACCATAGTAAAACGTT
CTCAGAACCTCCCTGCAACCTAAAAATGTAAGTTCCCAGAAGAGTCCAAATATTCACTTC
CGTTCTCAGAAAGTTTAAAAAGCTTTTAATTTTACCGGTCAGGAAACGTATGGCTTCGTT
CCCAGAACCAATGGGAAACCAAAAACGTACGTTCCCACAACTTCCAAGGAACCAAATGTG
CTAGCTGGGACACACACACACACACACACAGTAACCTGATACAACCAAACTCCCTTGTGG
TTTCTTTACCTTGTTTACCTTTACTCACTGTCCCACTGTACCTCAGTATCTATAGATACC
AATGGAACAGTGGCAGTTCCCAAGTGGATACGCAGTCACACAGCCTGGACAGAAGGTCAA
GGACCTCTTTGGCCCTGAGAGAGAGGCAGCACTGAAAGCTATACAGACAGGTACCACCAT
CCTTTGCTCACATTCCCTATTTACAACTAACAGAAAGGCTCCTACAGTATTTGTGATGTC
TCTGCTCTATGGTGGTGTTGTATTCAGGTGTGTATGTGGGCTGGAGATGTCCAGACTTTA
CCTGGGATTGTTTCAGAGTGGGCAACTCCTCCATGTGCTTCTGTGGACATCACCTGTATG
AGCATGGGAAATATACAGGTACAGACCATCTGTCTAAAAATTGATAAAAAATAGTATGAC
GTGTATGTATGCGTGTGTATGCGCATGGTCTGCACATGAGTGTACTTAAACTAGTTTGTG
ATTACATAATGGTGTGTCTGTGTGTGTGTCAGGCTCCAGTGTGCGTGTGCCCTGCTTGGT
CCCATCATGTAGCTGCGGGGCCTTTGCCTTCATGCCATCCCATCCAGAAGAGGTGGGGGA
GCCCTGGGTTAGAAGGAGACCAGGGTTTGACTCCCAGGTCTGGAGGGCCCTCTGTCGCTG
CAAACACCCCCACCAGCAACACTCTCCCAGGGCAGGACACTCCTGCAGGGTTGGAGGTAT
GGCAGTGGACAATAAATGGACATGTCAGCCGCTCAATGATGTAGTAATGGCAAACATAAA
TGACAGGACTGTATGTGTTCCATACTTGGCTGTAAAAGTACAGAGGGCTACAAACTCTCT
GGCTGTGTCTTCACCAACATATCTCTCTCATCAAAATCAACATTTCCCAAATGAAGGGCA
AGGACCCAGTAGTACAGTTTGATAGGGTTTCACTTTGTTTCATGGCACCCTCACATGGGA
TACAGTGTCACAGTGTGTAATGGTGTCTTATGGCCCCCAGGATGTCGCTGTGTTATTTTC
CACTCCAGTTTCCTGTGTGCCTCATGTGACCAGCACTGGGAGCAGCATGAGACGTTCTTT
GACACTGAGCAGTCCAGGAGGAAGCAGGGCCTGCCATTTGGTGAGCTAGGATAAGTCATT
ATACCAAATGGTCCACCCAGCCACTACAACACATTGCTTGAATGGGAATATCTGTAGGGG
AGAGTGGGGTAAGCGAATCCATTTGTTACATTCAGCATTACTCTGTCAAGGGAAATATAG
TATTCTTTCTAACAAAGATATCTACATACACTACATGACCAAAGGTACAGTGGGGAGAAC
AAGTATTTGATACACTGCCGATTTTGCAGGTTTTCCTACTTACAAAGCATGTAGAGGTCT
GTAATTTTTATCATAGGTACACTTCAACTGTGAAAGACGGAATCAAAAAATCCAGAAAAT
CACATTGTATGATTTTTAAGTAATTCATTTGCATTGTATTGCATGACATAAGTATTTGAT
CACCTACCAACCAGTAA
>scaffold-340942
CTCTCAGCTCTCAGCATAGATATAGGCTTCTATCAACACATCTGCATTGTGTTACATGAC
ATTACATTTCAAACCCGCATACATTACAGATGCCCTCTCATGGAACTCACTTTTCCATTA
ATGATTGCAGGTTACACATTCATGACGGTGTGATGTATGAGTTCACAAAAATACAGTTTT
TAATCATTCACATTTACATAAATCCATTTGCCAAACTGGTCTAATAGTAAACAATTATTG
ATCGCTATATTTATTGAACAGCTAAGTAACATGGTGTGTATGACAGAGGGGCTGAACATA
ATTGACCTTCTATAGAAAATATATGTGTTGAAGCACGGCAGCCAGCAGAAAACAACCTAC
GTTATTCGTGTTCCATCTGACACTGTTCATATATAGCCCATGAAATAATAATATGCCATT
TAGCAGACGCTTTTATCCAAAGCGACTTACAGTCATGTGTGCATAAATTTTTTCGTATGG
GTGGTCCCGGGGATCGAACCCACTACCCTGGCGTTACAAGCGCCATGCTCTACCAATTGA
GCTACAGAGGACCACAATGACTTGTTTCCTGTCTCTTTTTGATCCACTGTGATAATTAAC
TTGTTTGTTTGCGCACACATGACAGCTGGGGAATCAGGGAATTCAGGAGTTTATGAATGT
TTCATGATTTAGGAGCAAATGTGGGATGCTTGGGAGACCGTTTGCTCTCAAAGCAATTGA
AGATTGATGCTCAGAGACATGCTGGGCGGTAGCCTTTCAAGTTATTGCAAGATAATGGGA
TCAATGTTTGAGGATGGAGCTTATATTCACACGCTCAGGTCAGACTCAGGTTCATTCTCA
GAATACTAACCAGTCATATTACGGAACAGGTCCGTCTGGGAACATGTCTAAATTTGACTT
CATAAGGTGAACAGGATGCTATCGACCCAACTCACCTCTGGTGTTGAAGAGGCGGGACTT
CCTGCAGCCGTACAGAACTTCCTGTTGACATTGCTCTGACCCGGCCACGAGGGCCATCAG
TTGTTCAGGTGAGGCGCTGTAGTTAAACTTCATAACGTAGGGCTTCTGTAGTGTAGAACC
CTGGACCCTGACTGGATCTGTGCTGTTGTGGGTCACTACTGTCCACACCTTGTTCTCTAC
AACACAACATGGAACAAAACACAAAGTCAAACCTGAAGACATTTTGACCTGTAACATGCT
GTACACGATGTGCAGAGCTGGTTGGTTGTGTCATATTTAACCTTTTGATTATAAAACCTT
GGATATATTCACAAGCTTTGACTTAGTACAAGCTAACATCCAAATAAACATGTTGAATTA
ATGATTACATTTATTAAAAAAGGGCTTCCTGCATGTACAGTAATCCACAGTCAAACATAA
GATTTCCTGTAGGCTCTCTAACCAAGGGTGAATAGTTTGCATGATTAATTGAGGTGAGGA
CTCCAATTCATTACCATCCCCACATTTTATGTATTATGGGGGATTTGGTGTTTACCTTGC
CTGAGAGAAAATCCTCTTCCACTTTGTGATTATTCACATCCCAGGTTGTCAAGCTGAGAG
TTATTTACATCTCTAATGGATTCTTTAATTGAGGTCAACCTGAGGCAACTCAATGCAAAA
TGATTAGGATTTGTGGCGGGGAAAAGAGGCAAACACATTGTGATCCTGAGCCAGACTATC
AACAGGCAGCAGCCAGCCAGCCA
>scaffold-392290
GCCCTTACCTTTTTTTTAAGGTATCTGTGACCAACATTTCCAACATTGTCTCATTCTGAA
AATTAATAGTGTGGTTTTAACCTTTTTTAATTTTATTTTTTTACACCCTTTTTCTCCCCA
ATTCCGTGATATCAATTTGCGATCTTGTGTCATCGCTGCAACTCCCCAACGGGCTCAGGA
GAGGCGAAGGTCGAGTCATGCGTCCTCAGAAACATGACACACCAAACCACGCTTCTTAAC
ACCCGTCCGCTTAACCAATGTGTCGGAGGAAACACCATTCAACTGACGACCGAAGTCAGC
CTGCAGGCGCCCGGCCCACCACAAGGAGTTGCTAAAGCACGATGAGCCAAGTAAAACAAC
CCCGGCCAAACCCTCCCCTGACCCGGATGACGCTGGGCCAATTGTGTGCCGCCCTATGGG
ACTCCCGGTCACGGCCGGTTGTGACACAGCCTGGGATCGAACCCGGGTCTGTAGTGACGC
CTCAAGCACCCTTAGACCACTGCAACACTTGGGAGGCACAAGCCCAAAACTTTGATGGAG
AAATGGGCTAGGGACTAAAATGTTGTGACAACCATAATAAAATAATGAATTGCATGGCAG
TCAATGAATTGCATGTTTTTCAATACAATTATCAGGAAACAGCTCTATATGTATTGTGAT
TAGTGGTATTTACCATTAAACCCAATGCAACCCAAATACCATTACAATTGCAAAACATTA
TACAGTGTGTGTTTGAGACTTTTACCATTGAAGACCATTAGAGACTATAACATTGAATCC
ATTAGAAGTGCTGTAGCCTAATGGTTTGCTTGTTCACCAGGAATGGTCTAACAGTAACTG
TACAAAACCCCTCCCACTCCCTTCATACCTGGAGGGGACCCCCCCCCACCCTCATTGCAT
GCCACACACCTCCATCAAAGCTTGTTAAGAACAATCATGTCCAACTGAAAGAGGCGAGGC
TACCACTTTAAATGCCCCACCTGCAGTCATTTAGTCCTCTTTCAACCAAACCAGCACGGA
CCACTAGAGATGCGTTATTGACTGTGAGTATTGCATGAGTGTGGTGTGTGGCAGCCAAGA
CATCACCATTTCTCACCATCATCATCATCATCTATTACCGGTTACAGCGTCGGAAGCCTA
CAAAGACCAAAGATACAAAATCTATTCAATAAAAGGTAAAAAGGCTAACCCTCTCCTTGT
GTTCTTGCAGACATACCCATTGTGTTACCTCCCACCCATCCTACACAGTTTCTTTGAGCT
GTTTTACAGTAACTAAACCACACACAAAGGGACTGTTTCCTTGACACAGATTAAGCGTAA
AAGATGGAGAAACTGATTTGCTTCCATGGAGGACTGGCTTGAATTGTAAGGATGACCACA
TCATTTATTTTCATCATGAGCCAAATCTATTGGTTTTCTACCCAAAGTTGCAAACTACAT
GTTTTGATCTATTTAATAAACACAAGAGACCAGCAAAATGGGAGTGTGGCAGTATAGAAG
GAACAGCGGCATCTAGTGGTCAAGACCTGGTACTTTCACACTACTTTACGGTAAATAATG
CAAGCGACTTCAATTACTAATTTCTCTGAACAGAGGAAAATAAACATCACCAGATTCACA
GGGAATACATTAAATAGTATGGAGAAGCAATACTCCAAGCTGCAGCTTCATATTACCTGT
CAAATATAGAGAAATTATAGTGTATACTGGTTGTTGGGGTGGGATTGGCATGGGGTGTGG
GGGGTCCGTGGGTGGCTTTTGATCATTTTTTGGGGGTTCCTCATGTCTTACTCATTGGCA
GGAAGATTTTGGTCCAAATCAGATGTCGGGTACTATATTTATTGAATAAAATCTGAATCC
TATAGATTAAAGTGGCCAATTTGGGTGCAATCAATTAGCTTCATTTCTCTGAGATAAAAT
ACAATTTCAACAAAATAATGTTTCAGGGATGCCAATCTTACCTGTTTCTAACTACAGAAA
CAATTTTAGAACAATATGAGATGGTAGGTGTCATGGCTTGCTGAAATGACATGGAACGAC
TCTGTAAGCAGATCAGAGTCATCAGTTTGTCTTCTCTGTCAGTCTAGGCCTACATGGCGG
GTGACTGAGGATAACTCACTGCAGATGAAGCAGGTCTTGTGGAAGCTCCTCCCGTTGCAT
TGGATCTCCTCAGCGTGGTACACAGTCTTTTCACAGGCCGCACACTTGGCCCCGCCGCCC
CAGTTTGGCATCCTAGTCTCGGGGTGAGAGTCTGCATCAAGAGGGGGGTGGGAT
>scaffold-436174
TGTGGGAAGCTTGTGGAAGGCTACCTGAAACGTTTGACCCAAGTTAAACAATTTAAAGGC
AATGCTACCAAATACTAATTGAGTGTATGTAAACTTCTGACCCACTGGGAATGTGATGAA
AGAAATAAAAGCTGAAATAAATCATTCTTTCTACTATTATTCTGACATTTCATATTCTTA
AAAAAAAATCCTAACTGACCTAAGACAGGGAATTTTTACTAGGATTAAATGTCAGGAATT
GTGAAAAACTAAGTTTAAATGTATTTGGCTAAGTTGTATGTAAACTTCCGACTTCAACTG
TAGATACATCAATTGGATGGACATGGAATTTTTTTGATAGTTTAACACTGTAATATTTCC
CTCCAATAGACACGTAGCAGACGTGTTCCTGTCAAACCTCCCCAACTGACCGTAGTAACC
TGCCATTATACCTGCAGGCATTAAGTTTATTGTCACATTTAAGTGTATTTGTGTTTCGCT
GACTCATCCTGTTGTTGTCTGTTCTTTACCCAGGGGGCCTCAGCTCCTTTAGACAGAACC
ATCAGAGTCTGTGTGACCACTCCCTCCACCTCCACGAGAGCCTGGATGCCGGCATGGGCG
TCAGTGGGGCCTCCGGCCACACGGGGGCGCTACCTCACTCCATGTCCCTGCCCTCCACGC
CGGACATCGAGAATGCCGACCTGACGCCAATCCTGCCCTTCCTCTACCTGGGCAATGAGC
ACGACGCGCAGGATGCCCACACGCTGAAGCGCTACAACATCGGCTTCGTGCTTAACGTTA
CCACCCACCTGCCACTCTACCATTACGACACGGGCCTCTTCAGCTACAAGCGGCTGCCCG
CCACCGACAGCAACAAGCAGAACCTGCGGCAGTACTTTGAGGAGGCGTTTGAATTCATCG
GTATGTGGGAAACTTCTCTAAGTCTAGTCAGTGCATGGCGGCTTGCCCCACATGAAAAAG
TACTATAGTGTATACTATGGTAGGAATACTATAGTATTCACTGTACTGTTTTTGCGGACA
TTTCTGTAGTATTTACTATAGTATTCTATACTACAACATTCTATACTAAATACTACATAT
GATTGAGGGATACTACAGTGGCTGTATAGTATTCTACAGTATACTATAGTTTACTGTAGT
ATTCTATAGTAAACTGTAGTATTTTTATGTGGGTGTACAGTAGAAGTGTACACTGAGTGT
ACAACACATTAGGAACACCTTCCTAATATTGAGTTGCTCCCCCTTTTGCCCTCAGAACAG
CCTCAATTCGTCGGGGCATGGACTCTACAAGGTGTCGAAAGCGTTCCACAGGGAGGCTGG
CTCATGTTGACTCCAATGCTTCCCACAGTTGTGTCAAGTTGTGTAGCCTCCTGTAGCTCA
GTTGGTAGAGCATGGCGCTTGCAACGCCAAGGTTGTGGGTTCGATTCCCACGGGTGGCCA
GTATGAAAAATGTATGCACTCACTAACTGTAAGTCGCTCTGGATAAGAGCGTCTGCTAAA
TGACTCAAATGTAAATGTAAGTTGGATGGATGTCCTTTGGGTGGTGGAACATTCTTGACA
CATACGGGAAACTGTTGAGCGTGAAAAACCCAGCATCGTTGCAGTTCTTGACACTCAAAC
CGGTGCGCCTGGCACCTACTACCATACCCCGTTCAAAGGCACTTAAATATCTTGTCTTGC
CCATTCACCCTCTGAATGGCACACATACTCAATTGTCTCAAGGCTTAAAAATCCTTCTTT
AACCTGTCTCCTACCCTTCATATACACTTATTGAAGTGGATTTAACAAGTGACATCAATA
AGGGATCATAGCTTTCACCTGGATTCACTTGGTCAGTCGAGGTCATGGAAAGAGCATAAT
GCATTGTACACTCAGTGAATAGGGCAGAGCAGGGCGGGGATTGCAGTTGGTGGCAGGATC
TCATTGAATCGATTCAGGCCACATTATGATTGGAGTTAGTCAGTGATTTAGCTTGGTTGA
TACATGTTCAAATGGCTTGTTTTTATCGATCAGAGGCTGTGTAGGTTGTCTGACTTTTTT
AATTATGGATTTGTTAGCTCTACAGTTAGTATAAAGTATGCACAGTGTAGGTTTTGAGTG
AGTGGACTGCAGGGAAAAATATGACACATTAGTTACATAACTAAAACATTAATGTGATGT
TGTCGAAGTCTACTGCATGTTTTATGTTGCTATGATGAGTTCTATTCTAAAGAGACTAAA
ATGATTATCTTTTGCTGTTGAAGTCTATTTTGTACAATGTTTCATGTGCTTTAGCACTAA
AACGCACCTAAAACTCTCCTCTCTTTCCTTTCTTCAGAGGAAGCACAGCAAGCGGGCATG
GGCCTCTTGATCCACTGCCAGGCGGGCGTGTCTCGCTCGGCCACCATCGTCATCGCCTAC
CTGATGAAGCACACCTGGATGACCATGACAGACGCCTACAAGTTCGTCAAGACCCGGCGG
CCAATCATCTCGCCCAACCTCAACTTCATGGGCCAGCTGCTTGAGTTCGAGGAGGACTTG
AACAACGGTGTCACGCCGCGCATCCTCACGCCAAAGCTCATCGGGGTGGAGACCATGGTT
TAGGAGGACACCGCCATTCCTGCTTTAGGAGGACATCCCACAGGCTACTCTTAACAGGCC
GATTCTGAGAGAGAAATCTTTATTTCAGAATCATGCTCTTTTGGGACTGTCACAGGAGTG
CCAAAGTTCTGGGTCACCGGTGATGAGATACGCCAAAAAATCCCAGCTGTTCCGAACTGG
CCGGCTTCCCGGAGGAACAGAAGTGTTGGGGGAGAGAAAATGGTCAGTGGGAAGCTGTCC
GTGCATGACAACGGAGGAGCAAAAACATGGAAGGAAAGGAAAATAGATTAACTATTTTGA
GAGAAAAAAACACCATGTTCTGTGGGGACTTAGCAGTTTAGCAGTTAGAGAAACTGAACT
CTTCAGGCTCACACTATGCTGTGGCTCACGGTTAATGTTGCAGGCAGGCTGGGGCTGAGC
TGGCCGAGGCGGTGCCTGTCAGAAAAGATGAAGACTTGTTTGGTGTGTTGATGTTCTTGT
TCTATTTTTATACAGGGGTTTATGGAAGTGACCATGACAAGCCCAAAGTGGCTTACTGTG
CAATAATTTCTGAGTGGAAATGCGCCTGGGAGCTCGATCTTATGTGTATATATGGGTATT
CAATGACGATAAAACATTTCCAGCTCGCCGCTGATTTGACATGAAGTAACCTTTTTTTTT
GTGTTAATTGTTGTTGTTATCGATTCCGTATTTTTTGGCACATACAATTGAGCTGTTACG
TTTGGCACAAATTAGATAGACAAAATCTTTTTTTTTTCCCGGTGTCTCAGTTGTCTGTGT
ATATTTGTTTCATTCTTTTGACTCTTCAAAAATACTATACATGAAAATATTCACGTTGTC
TGTGTTTTTTGTTTTCTAACTGTTTTTCCATCGACCATCACCATACCATTTGTTTTTAGT
AATACATTTACTGCCATAAAGAGCTTTGTACCACAAGTTTACTGAAAGCAGATATATTGC
TCCTCAAACAAAGTGGTGGTTATCCTGTTTTAAGTATTACTTCAGTTGTAAAATAGATTT
GAGGACTATTCACTGTTTCTTTTGAAATAATTGACCCTCGCTTCTAACTTGTCCCTCTTT
TAATGTAGTGTCTAACCTCTCTAGATATATTTTGGTATAGTTCCCCTTATAGTGTCTGTT
ATTACATTTACCCTGTCTCTGAGTGTGACCGAGTATGATTTACCACATTACAAAGTAACA
CAGTTCTGAGATGACCGTGAATTATCCCTCTGGCATCAAACGAGACATTGTATCAAGGGT
CATGGTTAAAAGTCATAACTGCCATAGAAGCAAGGTACTGTAACCCCTTTCTAATATTTT
GAAACCTCCCAGTCCTGCCTCTAAGCTAAGCTAACGGGGAGCTCTTGTTCTGCCACCTCG
CTTAATGCCAAGCTTGGCTGTCACGTGCAGTACTAGTGCCTCTATCGATGCCTTAACTAA
CACCTATCTTTTCACCACTGGATCTTTTTGCGGCACTGTACAGTACAGGCCATCATCGCG
TGCGGACAGAAGCAGCCGAGAAGGCTGGGGTCGACTACACGGTCTGCGGATACAAACCAA
CCCTTCAGCAGCAGCAGTCAACTCTGTAATACATTCAAACGGATATTAACGCAGTTTGCA
CACAGTTTCACTCCAAAGAGCCTGTCATAGAGCATTTGTTTTAAAACAAAATTTCACTAA
TGGAATCTGTGCTGCTTTGGTTTTCAAGGCACTTTGGACTATTAGGCCTTCAGATAATGT
GTATTTTAATATGACTTTGATCTGGTGCTGAATCTGATATTTGAAAGGAGAATTGAGATC
CTGAGCAACGTGTAGTCTAGGCCTATTCCGCACAGGCTGTGCTGAAGCAGAACAGTCTGT
TATGATGGCTGTGAGAGTGTGTGTGACCCCGCGCAGAACTTTTGAATCTCAACAAAAGGC
GAGTCACTGAAAATCCTTACATAATGCATGCTGTTTCAAACAAGGCGATGTGCAGCCACT
TAGCTGCTAATTATGTTGATGCTCAGTTTTGGCCCCAGCTAGTATTTGCATTAGCGTTAG
CGTTACAACTCAAACAATGGCAGAATAGACAACGAAAGAGAAAACAGGGTCGTATTCAGT
AAGGCATGCAACATTTTAAAATGTTTGCAACGGAAAATGGAATTGAGAGTTTCTCATTGT
ATAAGAGGGTCCGGCCTGCGAGGGGGTCCAATCCATCCCGGGGGTGGTTTGAGTAAAATA
ACTCAATATACTTTAAAATGACTAAAACCAAATCGAAACTGTCTAGAAATGAGAATGGAC
CTATATTTAAACAGTTTTCTGACTGTGTCCAGCTCGCTAATAATCACCTAAATTAAAGCT
AGACAGTCAGGGAGTATCGAAAATTCAAAAAACGATGGATAGAGGACTATATTTTGCCAA
TTTTGACGGTGTGGAAATATAACACATTTTCAGTGCTGCACTCCGGACCTCGTTGAAGAC
CGAATGCAGCCCCCGGGGCAAAATTTGTTTGACACCCCTGATGAATACGACCCAGAAACA
AAGACAAAACATGGAGTCATATACTAGTGTCTGAATAAATGAGGAAAAGTATACTTCTAG
TTAAATACACTTTGCACGCGCAATCATAATATTTGTGTGGCAGTGTCCTTGTGGTTTGAA
CAGAAGTTACTTTGCGTATAGGTTATATACATACTGTTGCTACTGCTGCACCCAAAACCT
CATGATTATTCAACGTATAGTCCTCTCAAGAAAGAATGAGAGAGTTGAGGGAGACTACAA
GACAAAGTAAGCAAATTGAGATTCTCTTTAGGAGTTTGCACAGCTATAGAGAATACAAAG
CATTTATCTATCCACAAAATATCTATGTAGAGGGTTAATAAATTATATTTTTTAGAATTC
TCACCTATTCTTCCTGTCTTACAGTTGCTATGATCATTTACAGTACATTGGTGTATATTG
GTGCTCTACAAACTCTGTACTTGGATATGACAGGTCTATAACAGTTTACCACACATTTGT
AGCTTGTACATTTACAGTATATGAAATGATAACCATCTGCAAAAAAGTACACATCCTTCA
TCTGAGCCAATAAAGTAAAAAATATAAACCCCTATTTCTCTTCCACTGGTTCCTAAACCT
ATTCCCTAACGGCATATCTTGGCTTTTCATTTGTAATTACAGTCTGTGGTATTTGATTGA
TAAATGTAACTGTTGTACATTATTCTTCTTCTCTGGTTGGAAAACAAAGCATGTCTGTTG
TGTGTCTCCGGTCGGTTCATGAAAGACGCTCATAACTCTCTACTGTCTGTCCAATGATGC
TCTCTCACTGTGGAGGTCAAGCTTTTATGCCTCGTTCCAAATGGCACCCAAAATCAGGGA
TTTTGGAGATTTTCGTTTTTGGTCAAAAAAGACTGTAAAATGACCAGGAATTCAGCAAAA
AATTTATTTACTTTAGGAAAACTGTTCCCAAGTATTCCCACAAATAGAAAAAGAGACGTG
ATCGTATCTCAATGTAATCAATATATTAAATAATTGTTATTTTCAAATACAATCTCTGTT
TGGGCTTAGTTGTGGTCAATTTGCAGTTTACAAATTAATATAATTATGTTCCGGCCCCCC
AAAAATCGTCCCGTGGCTTAATCTATTTGCCTACCCATGCCCTACATAGTGCACTTATTT
TGATTTGTCAAAAGTAGTGCACTAAATAGGGGATAGGGTGCCATTTGGGAGGCAACTTTT
GTGTCTCGCCAAGGCGGTTTTGAGTGACAGCCCCCTGAAAGGGATTCCAGTGTATGACTT
TTATTTGGAAAGACACCTCTGTATTAGAACCATATAAAACTGTCATATTTGATGTGGGAC
TGTTTATGGCTAGACCTGTTTATGAGTTTCTGCTTTGGGCTCGGAGACTCTGGGAAGAGC
AGGGCGGTCACTATACAAGTGTACTGTATGTACTTTAACAGTGAGTGTCTGTCTATAGTT
CCGCAGTTAAAGTAAATACTCTATATTCACGACTTTTCTATGCATATATCCATTACTATT
TTTGCACTGACCTATGGATGGACAGCTGGATTTTATTTTTTCACAAAGGGTGCTATTATA
ATGGAGGCCTTCTCCCGGACAACACCTTTTTGCATGACCTGCTTAATATTCCCCCCTATG
ACGGATCTATGACTATGAACCTCTCCTCCTCTATTCTTAAACAGTTGTGGTTTAAGCACT
GTAATTTTGTAATCCCTTCCCTACTTGTAAGGTTTGAAATAAACCGAGGCTAAAAGATTG
ATCTGGGGTTACGTGTGTTTTTGCTTCTGTAAAGATGTTTCCATGTCTTCTTCCTTTTGA
TTCTATTTCCTGGTTGCATTGACTGTAAGCACACACATTTTTTGGTAAATATGTTATTGT
TATGTACATTATAACCCAGCAACAAGAATAACAACAACAGTTTCACCACAGTGTAACACC
ACCACACCTTCCATAAAGAGTGGCACTTTTCCCAGTTATCCCAGCCTCCTGAAATGCAAA
TAGCCACGTTGCCACTGCACCGAAGCAGAGTTGTGAATTATTTGCACTCATCCACTGAAC
CCTGTGTCACATAGCTGCAGGACTTATGGGCCTATATTTACTCCAACCCTGCAGGAATCC
ACTGCCACATGGCTAGGGGGTATAGGGGGGGTTTGACTAACACAGAGCGGGTCAAGTTCA
CTCCATAGGAACAGGCCCAGAAATAGTTTTTTGTGTTGTTTCTAATTACGAGTGATGAGC
GGCCCTGCCTCATTAATCCTTTCCTTTCAGCACTGGGCAGGCCGGCGGCACCAGAATAGC
GCTGATCTTAGTGCTGCTGCATGCACGCCACTCCCTCGCCACTCCCCGGCCCTGGCTAGG
CTTCATGGACGTATTAGGAAAGGTAGGTTCTCCCAGCTCTGTGCCCAAGAGGATGGCCTA
TCTCTTGTACACACACACACACACACACAATATACACTTACACACATACATTCTGTACAC
TTCCGTACTGTAAGTAGGCATATACACACAGAGACACACTCACGTACACACACACACACA
CATACACAGAAACAAACGCATGCACGCGCGCACACACACACAAACAAACTCACCCCCCCA
CACACACACACTTACACACTCAAACACCCATAGCTACATACACGTACACAATAGGCGGCT
GGTGGCACCTTAATTGGGGAGGTTGGCTCATAGTATTGGCTGAAACGGAATCAATGGAAT
GGTATCAAACACATGGTTTCCATGTGGTTGATACCATTCCATTTACTCCATTCCAGCCAT
TATTATGAGCCAACCTCCCCTCAGCAGCCTCCTGTGACGTACATACACAGTTGTATACAC
TCTGCTGCCTCCCAGCCAGAGGACTCAGAAATAAACCAGGGAGGATGTTTCAATTTGAGC
CCTGCTGCACTGGTAAGCTTCAAAACATTTTCCTGTGTCATAGGAGGGATGAAATCAACC
TACTCGCACGCTATCCCTTCAAGCCTGGAAAAAAATACTGTAACACAAATACTGCAACTG
CTCTCTAAGGTGTTGCTTGCCAAAGCTGAAATATGCTACCTAAAAACTAGAATGCTTCCA
TATTTTTACATTATGGCCTGATGAGATAACATGAGAACTGGTTGATTTATGCACATGTCA
AATACAGGTTTTAAAGTCCCAGGCCACCACACAGGTTTTTGTTGGTATTTGTACTTCAGG
GAAACATGTACATTGCCTTCAGAAAGTATTCATTCCCTTCCATTTTATTTTGTGTTACAG
CCTGAATTTTGTGTCACTGGCCTACACACAATACCCTATAATGTTAAAGTGGATGTATGT
TTTTAGAAATGTTTAACAATTATTTAAAAACGAAAAGCTGAAATGTTTTGAGTCAATAAT
TATTCAACCCCTTTGTTATGGCAAGCCTAAATAAGTTCAGGAGTAAAAATTAGCTTAACA
AGTCCCATAATAAGTTGCATGGACTCTGTGTGCAATAATAGTGTTTAACATTATTTTTAA
ATGACTACCTCATCTCTGTACCCCACACATACAATTATCTGTAAGGTCCCTCAGTCGAGC
AGTGAACATCAAACACAGATTCAACCACAAAGACCAGGGAGGGTTTCCATTGGCTCGCAA
AGAAGGTCACCTATTGGTACCTTTGAGCATGGTGAAGTTAATTACACTCTGGATGGTGTA
TCAGTACACCCAGTCACTGCAAAAAAAGTGGCAAAGAAATTAACTTTTTGTCCTTAATAA
AAAGCGTTATGTTTGGGGCAAATCCAACACAAGTACCAATCTTCATATTCTCAAGCATTG
TGGTGGCTACATCGTGTTATGGGTATGGTTGTCATTGGGAAGGACAACAGAGTTTTTAAA
AATATAAATAGAAACGGAATAGAGCTAAGCACAGGCAGAATCCTAGAGGAAAACCTGGTT
CAGTCTGCTTTCCAACGGACACTGGGAGACAAATATACCTTTCAGCAGGACAATAACCTA
AAACACAAAGCCGAATATACACTGGTGTTGCTTACCAAGACGACATTGAATGTTCCTGAG
AGACCTAGTTACAGTTTTGACTTAAATCGACCTGAAAATCTATGGCAAGACTTGAAAATG
GCTATCTAGCAATGATCAACAACCAACTTGACAGAGCTTGAAGAATAATGTGCAATTATT
ATACAATCCAGGTGTGCAAAGCTCTTAGAGACTTACATGCTGACCAGACCGGACGCTTCA
CATGAGCGAGCATTGCAAAATAAATGTACACATACATGTTATTCAAACATTGCACCCACA
CTGCTCGCGAGCGTCTGCGTGGTCAGGTGCTAAAATAGAACTTGGTTCTATTTGTGACGC
TCGACGCGCTGCAACAAGTCCTGCCTCTACCATCTCCTCATTGGTTTTTAGGAGCATATA
CCCACTTGGATGATTGAAAGATGAACTGAGGTCCACACTCCAGTCCAGTTGGTGGTGGTA
ATGCATCTTAAAGTTGGTTGCCAACCAACATATAAAGTCATCCTGACCACCTCTGGAGGT
AGTCAGGCACGCATTGTGACATGAGGACGTGAAGTAGCCAAACTATGAAGTGAGAGGAAA
GAAAGGATGGAGATCCTAGCAGCAATGAAGGATAACACAATGTAGCCTAAGGAACGCATC
CTCTTCCCTATGTACAAGGTGGCGATGGGGTGAGGTTGTGTTTCTCTAAGCGAGAGGTAA
GCTTGGCTTCTTCTTTATATGGTGTCGAGTAAAGCTTAAACCATGTATTTAGATTGTAGG
TAGGTATTGTAGTTAGGTATTGTAGGTAGTTTATCTAGGTAGTTATTGTAGGTAATTATT
GTAGGTAAATATTGTATTCGTCTGAGCCCGGTGAAGCACGAGGCTAGCTAACCCACTACC
TGGACCAATAAAGCTAGCTAGCTAGCGGGTAGCTACTGGTAACTATTAGCAACTGTGGAT
AGTTGTTTCCCATGTTATTTCACGCTTAAGAGTACCTGTAATTATGCCAGCTAGCTACCT
ACAATTCAGATGTTTTTCTAACCTCATTATCTGAAGCGTTAACGTTAGGTAGTTAGTAGC
TACTGTACTCGAAATGTAGCTAGCTTGTTGCTACCTGGATAGCTAACTAAACAATAGCTG
GAACGACCTAGCTGTAATGTTTGGAGACGCTTTCTCTCCGTTGGGACAGACGCGAACTGG
CTAAATCGATTCAGTAGCTAGCTTTACACTTAA
>scaffold-447255
TGCCCCTGACTCTACAGGTGCGATTTGCCTCCGAGGAGCCTGTGGTTGTCACGGTGATAG
CAGAGCCTAGCAACGACCCTCCACCTTGGCAACGCCCTGGACACTCCAGCAGTTACTCAA
AGGGCAAAGGACTCCATGGTAACTAACCCTCCTGGTCTGGAGTCTGATAAGGTCATGTTC
CCCTGCACAGGTGTTGCATGCATCAACCAATGGTTGTGTGCCACGTCATTGACTGTGCCG
TCGCACCAGATTGCTATAACATATGATGTGGTTAGCTGATACGTAAAATACCTATCCAGG
TGTTGTAGGATCTGGCATGAGTCAGCAATGTCTGAGCAGAGGAACACAACCTGTATGGAT
GTCTTCCAGATCTGTTTTCTGACTGGTCAATATCTCGTTCTGTATTCCTCCCATAGGTGG
AGCTCTGCGTAGGAGGGCAAGGTCAGCAACCAATGAGGAGGCTCCCTGTGAGGAGAGGGG
TGGCAGCCTCCCTGAAGGGGCGGAGTTAAATACTACTCTGGCTCTGAGGGCTGAGCTAGA
TGACATGGCAGGGGCAGAGTTTAACTCCCAGAAGGCTGTGCAGGAGCAACTGCAGAAGTC
AACCAGAACCAAGAACAGCATCAGCGCCCGGGTTACAGAGGGTAACACACACACACATAG
AAACACACACATGCAGACATAAACATATAGCACACACTAACAGAGTGTATGTCCTGTCTT
TGTCTATAGGGGTGAATGTCCCTCCATCCCAGCACCTCTACAGGGCATTGGTCAGTGTGA
ATGTGGAGGAGGAGGAGCTTATCAGCCAGGCTCTACGTGACAGGCTGCAGCTGGTCCCGC
CCACATGCAGCCATGGCAACAAGGCAGGTCCCTCTCACTGACCCCATCAGATTACATTTA
CCCGTGTGTGTCTAAGCAATATGTACATTGAAAAGTCTCATGACCTGCAACTAGTCCATA
CCTGTATTTGTAAGTGTGTGTGTGTGTGTGTGTGTGTGTGTGTGAGAGCAGAAAGAGGAC
GGTCCTGACCTGCAGGTTTTCTTCAGAGGGGATCTGCTGAGAGAGAAGCCCCTCCTACCA
GGGGAGGAGATGACCATGCCACGCCCAAAGCCCATCCCACGACCCGCACACACAACCTTT
GACCTCTACCACAGACAAACATGCTGGGAGGCCGGACCCTGACACACACACATACTCTGA
ATCTCTAGACTGAAAGGCCCAATACTTAAGAAAAGCATTATTCCTTATTTCCCTTCCTAC
TTCCGTCATTCTCTGATGTAAATATTGTATTTTAAACTAATTTAAGATATTAAAGGAATT
AACCTGAATCATGTTGATGAGTGATCTTTACTGCGAATGTGTGTTCTTGAGCCTTTGTTT
GTGTGTGTATGAGTTGTGGGTGATGGAGAGCGAGGGAGGAGGTAGTGGTGGATGAGGGAG
AGATTGTCTAGGGATCGAAGACAGCTGCAAGGTGAGTACACAGCTTCAATTCACACTGCT
AGGTGTGTAGTGTTTGTGTCTAACGGGGGTATAGAGAGCAATAGTAATGGTGTCTTTTGT
AGGCACTAACAGGCTAACTCTGCAATGGCTTGTTGGCCAAAGCCTATGGGAATATGTATG
TTTTTTTTGGAGAGTTTTGGGATAAATGCAGATGCATTTATGTAATCAAAACAAGCAAAA
GGCTTTATAACTCATAAATGTCATGTTAACTGACTGATATTATACGTATAAGATCTCCTA
AGCCTGAGTTAACCTCAGACCTTATTTTCTATGTTTATCCCAAAACGCCATTCTTTCCCC
ATTCATTTCCCCATAGGAATGGCTGAAAGAACCAGAGGTTAACTAGCTTCAGTTTTTTTT
TTTTTACTAAACCTGGCGAGCTCTATAGTGTGTGTATTATGTAGTGTTGGTGTGTGTAAC
ACATTGGTGTAACAGGGTGTGTGTGAGAGATTTTTGTGTTGGTGTGTGATTGCTGACATC
GAGCATGTCCTTTCCCTACCACAGGATAGACATGTTTGTGTTTCAGTGGTGGGAACAATT
CTATAATTCATTGAAAATGGTACTCCATCTCCCAAATTAACCCAATTGAAATGGAATTGA
CCCCAAATCACCTAGTTGTGTTGTGTTTTATATCTCCTGGATGTGTGGTTCAGGATCATC
TCCGATTAGAATCCATCAGCCTACGTCATCCTTTGCTGTAACCTGGGTGATATAGACCAT
CCACACTTTCTCTCTCTCTCACACACACACACACACAGGCACGTTGTACCGTCTCAGCTC
ATCTCTATCTCTCACACACACCCCAGTCTCTGAGCCCCGGGCATCTCTCTCTGACCATGG
ACGTGTCAGTGCTGGGCAGTGGGAGCGGCTGTTCAGAGGATTGTGGGGTAGGGTCTGGCT
GTCTGGAGGACTGTGGGAACCAGAGTGACCGGACTGACTGGGAACCGGACTTCAGTGGGG
CTGAGCTGGTGTGTGTGACGGCCGTGTGTGTGCTGCTGCTGGCCCTGGGCATCACAGGAA
ATATGTTAACCATCCTGGTAGTTTGGCTCCGGCCACACCTGAGAAGCACCACCTACCTCT
ACCTGAGTAGTATGGCGATCTCCGACCTCCTCATACTGCTACTGATGCCTTTAGATCTAT
ACTACAAGGTAAGGGGGGGGGGGGGGGGTCTCTCTCTAGCTATGGAGGTT
>scaffold-453732
TATATATATATATATATATATATATATATATATATATATATATATTGCTTTCTAGTTAAT
AATGATGCTATCAATCAGCTAGCTAACGTTAGCTCACTCATCTGAATTTAGGCCAAGGCC
AGACCCGTTTTGACCTAAGAACTGAAATGGCTAGCTAACGTTAGCAATAATTAGCTACCC
ACACATTTCTGCAGATTGCTTTACAGGCCAGTAACGTTACAAATTAATGTGTATGCACTC
ACTAACTGTAAGTCGCTCTGGATAAGAGTATCTGCTAAATGACTAAAATGTAATAGCCAT
GACTGGGAATTTAGCAGATCATTTCTAGAACCTCAGTGTCAATGGGTCTACCCACTAAAT
CTGCCCTGAGTTATTGCTCACCTCTGCACCCAATAATATAAAAATGACAACATTTAGCGG
GTACAGCTCATCAAGGAGCCACAAGTAACCCACCAATCACTTTGTGATGTACTGTTACCC
CGTGGTATACTCTAGTGATGGGGAACCAAGGCTTTCTGAAGTCTTTGGGGCTTTCACCAA
ATTGTGCTGAAAAACAGTTCATTATTCTTAGCTTTTAACACAATGCACATTAGTGACAGC
TGCTGGTCAGCAATGAAAAGCAGCGTTTGATGTTAAATATGTTTTTTTGAAAATCCACAT
GATTTACTTACTATTTATTCCTATTCAATTATCAACGAAATAGGCTAATAAATAGCCTAA
TTCATGTCTGGCTACTACTGCCTGCATTTATTCCAGACACAGATTTAGATGAAGGTAGGC
AAATTCGCTTGCCCCATATATTGTTTCGCTTTCGAGAGGCGCACAACTTTTCGCTCCCGA
CACTTATGCCACAACATTTGTACAATCAAAATAAACTATTTAAAAAATATTTTCTGATGA
TTGGTCGCTCGGTGAACATGCATGGGCGAGAATAAATAATAACAAGCAAGCATGGGCTTG
GATCACAACATAAGACGTCGTCAGCAATGGAACAATTATACGGACAGACAAAGTTGGCCT
ACTAAACAATGCCAAGTAGACAGACGACAACAACCATATGGCCTCAGCAAAGTCGACAGG
AAATACCTAGATTGAACAACAATGACTAGCTACGGATTCTGATTCATACACAATTTTTGG
AGAAGGGGAGACTTGTTCCCTGAGACTGTGAGTAAGTGAAACAGAGCCGGGCGCGTGTGT
CTGTCTGAGGAAATGTGAGCAGAGGAAGAGCGGCTTGTTCTAATCCAATTCAATTGTTCC
AGCAGGCTCAACCGATACCTCGCCCATTTCTTTATATACAGAAGAACTATCCAATAGTTG
TTTAGAGCGCACATCGCTTCACACTGTTTGAGTGAAAGAGAGATGCGTGCTGCCAGCTGA
AAATCATTTTTTTCAGATCACGGATAATGACAAAAAATACTCCTGTCATATCTCCATATC
CGTTAAGATACTCGTTTTGTGCGAGTAGGCTTCTATTTTATGCTTTAGAGGGGGATGGGC
AGGTTGCCTACACACCAGGGTTTCCGTTAGCCGGTAGCCAATTTTGTCGGCATTTGGCCC
CAAAATTAAATAAACAATAATAATAATAATAATAATAATAATAAAAGATACAATTGTAGC
CGTCCAAATTGTCCAGGAGAGGCTGTCTATCATAGCCTGCACTCCAAATTCGCGCTTCAG
CACCATTCTCACACTCCTTGCGCACACATGTGCCTGCTGCTGAGGAGAGAGTGAGAGAAG
AGCCTTGGCCTAGGCTACTGTTGATTGCGAAGATGGAGGCCTTTTTTCATTGAAGCAAAA
TGAAATTTAGAGGAAAAAGAGGAATGTCCTCCGTTTTAATTGCTCTGCCATTTCCTGGTT
GCTAAAATTCTAATAGTTTGCGTAAGTTTGTGACAAAACAAACAAGTATAGTGTAGAGAA
TCATTGTACCATCTAAACTGCTGTGAAATATATTTTCCATAACCAAAAAGGTTGTATTTT
CAGCTGTTTGAAGGTGGTGTACAAAACCGAAAGTAAAAGACCCAAAAACAAAACGTAAGA
ACGGGAAGCATAGAAATAGCGCACATAGAACAGATCTACCGCTTCTTAGACTTGCTTTCA
ATGAGAATGACAGATCTATAACTCACATTTCTGTGAATTTAGTCAGGTCACCCAAAAAGT
TACATATTGCAGCTTTAAGCTTTAGCTACTGCAGGCCTTTGATATGAAGGCAGTGCCAGC
GGCTCTCCAACTGACTACGACATTTGAACTTGAGGTGAAGAAGGGGGTTTTAGGCCTACC
AGAGTTAATCCTATAATCGAACAATATAATGCTTATCTTTATACAAAATATTCTGATAGA
AAATTAACGAATTGGCCTCCTTCTGTAAGCCTTTATCTGTATAGCAGACACAGTACCCAT
TTGACATAAAGAAATGCATGTTGGTGTCGTAGCATGCCGCCGGCATATCTCTCTCTATCT
CTCTCTATGGGGCTAGGCCTAAGCTTCTCTTCCTTTTTATATATACACTACCGTTCAAAA
GTTTGGGGTCACTTAGACATTTCCTTGTTTACAAAAGAAAAGCAATTTTTTTGTCCATTA
AAATAACATCAAATTCATCAGAAAGACAGTGTAGACATTGTTAATGTTGGAAATGGCTGT
TGTAGCTGGAAACGGCAGATTTTTAATGGAATATCTACATAGGCGTACAGAGGCCCATTA
TCAGCAACCATCAGTCCAGTGTTCCAAAGGCACGTAGTGTTTGCTAATCCAAGTTTATCA
TTTTAAAAGGCTAATTGATAATTAGAAAACCCTTTTGCAATTATGTGAGCACAGCTGAAA
ACGGTTGTGCTGATTAAAGAAGCAATAAAACTGGCCTTCTTGAGACTAGTTGAGTATCTG
GAGCATGAGCAATTGTGGGGTGGGGTGGGGTGCAACTCAATATTAGGAAGGTGTTCCTGA
TGTTTGGTATACTCAGTGAACCATAACGGGGTGTGTACTGTTTGTTTTGTCTTGTGTGGT
ATTTCAATCATTTCTGTTTTCTGTGCTTGTTTGTCTCTCACACCAATAGGCGTTAAGGTT
CCTCGTAACTTCCGGCTGCTTGAAGAGCTGGAAGAAGGTCAGAAAGGTGTGGGGGATGGG
ACAGTGAGCTGGGGATTGGAAGATGATGAGGACATGACCTTAACAAGATGGAGAGGGATG
ATCATTGGCCCTCCTAGGGTGAGTAAGCTACTCTGATTCACAGGCATTCACCAAGTTCGA
CTCCCTGGCCTTGTCCAGAAACAACCCATAGTGCCGACCCCACTAGGCACTTGCGGCGAT
CTGAGAGGATTGGACAGGTGTAAGCAATATGGAAAAAATTCCACTATGGCCTATCAAAGA
GCAAGGTGGAGCTATAACCATAATGCTGAAATCTGTCCCATCCATTCAGATCTTCACAAG
CGTCTAGGGGGTAGGGACTAGAGTTTGTTCCTGGATGGGGCCACTGTTTCCTATGTAGAC
ATTCTGTATAACCTGCTATCAGGAACCTTTGTCTGGCCTTCCATTCTCACTGATGTCTTT
GTATGTCATTTTTCAGACAATCTATGAAAACAGGATGTACAGTCTGAAGGTTGAATGTGG
GCCCAGATATCCAGAGGCACCACCATTTGTCAGATTTGTGACTAAGATCAACTTGAATGG
TGTGCACAACTCCAATGGCGTGGTAAGTAAACCTGTTTGGCTGGTCTTATTGCAGTCTCA
TAAAATGCTGTAAATCCTGCAAAATGTGTCAATCTGTGAAGGAAGATGTTGGAAAATGTC
TCCTTTTGTGTTGTAGATCTTGTTTGAAGATTTGATTATATTAATTGAAGTGAATGACTG
ATTAAATTGCCCCTGGCTGCTATAATAAGATAGAGGTCAGTGCAGGGCTAACATGCAGTT
GGATGACTGGTACACACACATGATAACATACACACGTACACATGGGATTTGTGTTGTAGA
TATGTGGTAGTAGAGTAGTGGCCTGAGGGCACACACTTAATGTGTTGTGAAATGTAATGT
TTTTAATTATATATGTATTTGCCTCAATGTTGCTGGACCCTAGGAAGAGTAACTGCTGCG
TTGGCATCAGCTAATGGGGATCCATAATAAATACAAATGCCTACTAAGTTTAGGTCAAAT
TACAGACAGGAAATGTCACATGCAATAAGAGTCCATTGCCATTTCAGATGACACTTTGCT
TGAACATACTAAATATAGTTATGCATGATCGTATATTCCAGAGGTTGCATTGAAGTAGAC
TTATCTGCATTTTATATCCATAAAAAAAACGATCTCTTTCTGCCATGTTATGTAGCTAAT
ACTTTTTTTATATAGTGTCATTTGATCACAACTAATCAGTGCTTCAGCTAACTAAAATAT
TCCTACAAAATATACAGAGATGTGATTGAGGTGTGATGTAATCTTTCTCTCCTTGTTCCC
TGTCCTGCAGGTTGACACACGAGCAGTGTCTGCGCTGGCCAAGTGGCAGAACTCCTACAG
CATCCGTGTGGTCCTGCAGGAGCTCAGACGACTCATGATGTGCAAGGAGAACATGAAACT
CCCCCAGCCACCAGAGGGCCAAATCTACACCAACTGAACCCACGTTACTACTCACCTCCT
TTTTCCCCTCTTTTGTTTGCAGTCATCCGTTCACCCCATCTACCACTTCCCTCCTTTTTT
CATTCAGTTGCCTGCCAACACTCAAGTGTACACACACACAGAGAGAGATATAGGGACATA
CATGTATGTACGTGTACATAAACACATACACATAGGAACGTACATGTGTTCGAACACACA
ATCAATCACTTCTGTATGCGCCATTCTCAGGCCCTGGCCCCTCCCCCTCTTCCATCACTG
GAGCTCTGGTTGGCCTAAAGAAGACTGGGCAGGCGGAGTCATCGGTCCACACCAGACCTG
ATCATTAGAATACTGTACATCTTACTAATCTTTTTTTTATTATTATTTGTTATAAATGCA
GATTGTACAATAACATAAATAATCTTATTGAGTGTACATTTTGTGTGCTGCCTTTTTGTA
ATGGAGAAAGAACCCCAGCCTGTCAACAGTTTCCTGACTTGTTTATAATTATAATCCACC
GATTAAGAGAGTATTTGTGGATGTTGTTCAGTGCAAGATATAAATTAGATAAATTTTTCT
TATCAGGTTCTAAACATAAAGATCAACCAGTCAATTACCTTACCTCCCCATTGATTTAGA
GAGCTTGACCCAACAAATATGTGAAAATATTTAGTGTTTTTCTTGGCTTTGTGTATCTTG
TATAGCAATTTATTTACGAGCTCCACTGGAAATGCATGTGACTGCAGCAGTTTATGGCAA
GATGCCTGAAGTAGTAAGCCCTTCATGCTGTCACTGTGGTCAACACTCTCATGGCCATGA
CAAAGGCAACCACTGATATTTAGCCTCCTATACCCAGTAATGTTTAAGTTCATAAGTGTA
ATTGGGTGTATTAACTCAATACAATACTAACAACCATTTAAGCTAACAACCCTTGAATGG
AGAACTTGAATTAGCTACCTCTTTTGGTCCTTAGTTATAGGGGAGTAGAATTGACCAGTT
TTCTTCCCCCATAAATCTTGCATCATGCCTTCACACTTATGTATAGTGTCTAGAGTCCTA
TGGATCTAACCCCCTGCAGGCATTTCCCATGTTTGTCTCAGATTACTAGTGTCATTGGGT
TTAAGGTCATTCAAACACTGTAAGTATGGGTTATGAAACTACAGTGATTGTACTTTTACA
CAATATCTTGGTCCGTACATTATCTTATGTATAGTGTTTACGTCTGTTCCCTTTGAGTGA
TCTTACCTAACATGCAGTAAATGTCAGTGTGATCTGTTTTGACTTTATCAGTAATAAAGG
TGGCTAGTTTATTGAGCTTATAAAGTACAATATTACAATTATTATGCTCCTCTTGAATTG
GGATCAGAAGAAATATTATATCAAAAGGGTGCAGTCCTATTAGCTTCAAAGTTCAGCATT
TAAAGTTATGTGGACATAATTGCCCTTGTGCACATTATAAAATGGCTTACATACAGTGCA
TTCAGAAAGTATTCAGACCCCTTGACCTTTTCCACATTTTGTTACGTTACAGCCGTATTC
TAAAATGGATTAAATTGTTTTCCCCCCTCATCAATTACACACAATACCCCATAATGACAA
AGTAAAAACAGGTCTCTTCAGAGATGTTCGATTGGGTTAATGTCCGGGCTCTGGCTAGGC
TACTCAAGGACATTCAGAGACTTGTCCCGAAGCCACTCCTGCGTTGTCTTGGCTGTGTGC
TTAGGGTCGTTGTCCTGTTGGAAGGTGAACCTTCGCCCCAGTCTGAGGTCCTGAGCGCTC
TGGAGCAGGTTTTCATGAAGGACCTCTCTGTACTTTGCTCTGTTTATCTTTCCCTCAATC
CTGACTAGTCTCCCAGTCCTTGCCGCTGAAAAACATCCCCACAGCATGATGCTGCCACCG
CCATGCTTCACCGTAGGGATGGTGCCAGGTTTCCTCCAGACGTGACGCTT
